# Supplementary material for: An incoherent feed-forward loop switches the Arabidopsis clock rapidly between two hysteretic states
Source: Sci Rep. 2018 Sep 17;8:13944. doi: 10.1038/s41598-018-32030-z (PMC6141573; doi:10.1038/s41598-018-32030-z)
Supplement: Supplementary file 2 — Supplementary dataset [file 41598_2018_32030_MOESM2_ESM.zip]

Archive with 27 entries (22 files):
- Code/
- Code/functions/
- Code/functions/findAllPeaks.m
- Code/functions/oscChecker.m
- Code/functions/properties_checker_v2.m
- Code/M2/
- Code/M2/M2_param_selected.csv
- Code/M2/ODE_m2.m
- Code/M2/r1_searching_octave.m
- Code/M2/r2_genpertub_test.m
- Code/M2/r3_data_prepare.m
- Code/M2/r4_genpertub_select.m
- Code/M3/
- Code/M3/M3_param_selected.csv
- Code/M3/ODE_m3.m
- Code/M3/r1_searching_octave.m
- Code/M3/r2_genpertub_test.m
- Code/M3/r3_data_prepare.m
- Code/M3/r4_genpertub_select.m
- Code/M4/
- Code/M4/M4_param_selected.csv
- Code/M4/ODE_m4.m
- Code/M4/r1_searching_octave.m
- Code/M4/r2_genpertub_test.m
- Code/M4/r3_data_prepare.m
- Code/M4/r4_genpertub_select.m
- Code/Readme.pdf
