# Supplementary material for: An incoherent feed-forward loop switches the Arabidopsis clock rapidly between two hysteretic states
Source: Sci Rep. 2018 Sep 17;8:13944. doi: 10.1038/s41598-018-32030-z (PMC6141573; doi:10.1038/s41598-018-32030-z)
Supplement: Supplementary file 2 — Supplementary dataset [file 41598_2018_32030_MOESM2_ESM.zip › Code/functions/findAllPeaks.m]

function yp = findAllPeaks(x,y,threshold)

i = 1;
j = 2;
k = 3;
pointer_1 = y(i);
pointer_2 = y(j);
pointer_3 = y(k);
no_peak = 0;
total = length(y);
diff_before = pointer_2 - pointer_1;
diff_after = pointer_2 - pointer_3;

period = 0;
previous_time = 0;
previous_peak = 1;
result = [];
peak = 0;
time = 0;


while k <= total
    
    temp = k;
    if diff_before > threshold && abs(diff_after) <= threshold
        
        b1 = y(j);
        if (k+1) <= total
            c1 = y(k+1);
            dif_next = b1-c1;
            
            if dif_next > threshold
                if no_peak == 0
                    no_peak = no_peak+1;
                    amplitude = pointer_2;
                    peak = j;
                    time = x(peak);
                    previous_time = 0;
                    period = abs(time - previous_time);
                    result{no_peak} = [amplitude,period,peak,previous_peak,time];
                    
                elseif no_peak > 0
                    no_peak = no_peak+1;
                    previous_time = time;
                    amplitude = pointer_2;
                    previous_peak = peak;
                    peak = j;
                    time = x(peak);
                    
                    period = abs(time - previous_time);
                    
                    result{no_peak} = [amplitude,period,peak,previous_peak,time];
                end
                
                i = i+2;
                j = j+2;
                k = k+2;
                
                if k > total
                    break
                end
                pointer_1 = y(i);
                pointer_2 = y(j);
                pointer_3 = y(k);
                diff_before = pointer_2 - pointer_1;
                diff_after = pointer_2 - pointer_3;
                
            elseif dif_next <= threshold
                
                b1 = y(j);
                
                if (k+2) <= total
                    c1 = y(k+2);
                    dif_next = b1-c1;
                    if dif_next >= threshold
                        if no_peak == 0                            
                            no_peak = no_peak+1;
                            amplitude = pointer_2;
                            peak = j;
                            time = x(peak);
                            previous_time = 0;
                            period = abs(time - previous_time);
                            result{no_peak} = [amplitude,period,peak,previous_peak,time];
                            
                        elseif no_peak > 0                            
                            no_peak = no_peak+1;
                            previous_time = time;
                            amplitude = pointer_2;
                            previous_peak = peak;
                            peak = j;
                            time = x(peak);
                            
                            period = abs(time - previous_time);
                            
                            result{no_peak} = [amplitude,period,peak,previous_peak,time];
                        end
                        i = i+3;
                        j = j+3;
                        k = k+3;
                        
                        if k > total
                            break
                        end
                        pointer_1 = y(i);
                        pointer_2 = y(j);
                        pointer_3 = y(k);
                        diff_before = pointer_2 - pointer_1;
                        diff_after = pointer_2 - pointer_3;
                    end
                end
            end
        end
    end
    
    if diff_before >= threshold && diff_after >= threshold
        
        if no_peak == 0
            no_peak = no_peak+1;
            amplitude = pointer_2;
            peak = j;
            time = x(peak);
            previous_time = 0;
            period = abs(time - previous_time);
            result{no_peak} = [amplitude,period,peak,previous_peak,time];
            
        elseif no_peak > 0
            no_peak = no_peak+1;
            previous_time = time;
            amplitude = pointer_2;
            previous_peak = peak;
            peak = j;
            time = x(peak);
            
            period = abs(time - previous_time);
            
            result{no_peak} = [amplitude,period,peak,previous_peak,time];
        end
    end
    
    if k == temp
        i = i+1;
        j = j+1;
        k = k+1;
        
        if k > total
            break
        end
        pointer_1 = y(i);
        pointer_2 = y(j);
        pointer_3 = y(k);
        diff_before = pointer_2 - pointer_1;
        diff_after = pointer_2 - pointer_3;
    end
end
result_final = [];
L = length(result);
no = 1;
for i = 1:L
    temp = result{i};
    amplitude_check = temp(1);
    previous_peak_check = temp(4);
    peak_check = temp(3);
    y_check = y(previous_peak_check:peak_check);
    max_point = max(y_check);
    min_point = min(y_check);
    diff_amplitude = abs(amplitude_check - min_point)/amplitude_check;
    if diff_amplitude > 0.01
        if no == 1
            amplitude = temp(1);
            period = temp(2);
            peak = temp(3);
            previous_peak = temp(4);
            time = temp(5);
            result_final{no} = [amplitude,period,peak,previous_peak,time];
        else
            previous_time = time;
            time = temp(5);
            period = abs(time - previous_time);
            previous_peak = peak;
            peak = temp(3);
            amplitude = temp(1);
            result_final{no} = [amplitude,period,peak,previous_peak,time];
        end
        no = no+1;
    end
end
yp = [result_final];
