# Supplementary material for: An incoherent feed-forward loop switches the Arabidopsis clock rapidly between two hysteretic states
Source: Sci Rep. 2018 Sep 17;8:13944. doi: 10.1038/s41598-018-32030-z (PMC6141573; doi:10.1038/s41598-018-32030-z)
Supplement: Supplementary file 2 — Supplementary dataset [file 41598_2018_32030_MOESM2_ESM.zip › Code/functions/oscChecker.m]

function yp = oscChecker(x,y)

result = findAllPeaks(x,y,0)';
L = size(result,1);

if L > 3
    total_period = 0;
    total_amplitude = 0;
    sus = 0;
    inconsis = 0;
    
    while L > 2
        
        for i = 0:1:2
            ino = L - i;
            temp = result{ino};
            peak(i+1) = temp(1);
            period(i+1) = temp(2);
            locs(i+1) = temp(3);
            prev_peak(i+1) = temp(4);
            
            y_temp = y(prev_peak(i+1):locs(i+1));
            trough(i+1) = min(y_temp);
            temp_median(i+1) = median(y_temp);
            amplitude(i+1) = peak(i+1) - trough(i+1);
            clear temp y_temp
        end
        
        per_diff1 = abs(period(1)-period(2))/min(period(1),period(2));
        per_diff2 = abs(period(1)-period(3))/min(period(1),period(3));
        per_diff3 = abs(period(2)-period(3))/min(period(2),period(3));
        per_thres = 0.05;
        
        if per_diff1 < per_thres && per_diff2 < per_thres && per_diff3 < per_thres
            
            if amplitude(1) > 0.05 * temp_median(1) && amplitude(2) > 0.05 * temp_median(2) && amplitude(3) > 0.05 * temp_median(3)
                amp_diff1 = abs(amplitude(1)-amplitude(2))/min(amplitude(1),amplitude(2));
                amp_diff2 = abs(amplitude(1)-amplitude(3))/min(amplitude(1),amplitude(3));
                amp_diff3 = abs(amplitude(2)-amplitude(3))/min(amplitude(2),amplitude(3));
                amp_thres = 0.05;
                
                if amp_diff1 < amp_thres  && amp_diff2 < amp_thres && amp_diff3 < amp_thres
                    sus = sus+1;
                    pos(sus) = L;
                    L = L-1;
                else
                    break
                end
            else
                break
            end
        else
            break
        end
        
    end
                
    clear peak period locs prev_peak trough amplitude
    
    L = size(result,1);
    
    last_peak = result{L}(3);
    if sus >= 10
        for i = 1:length(pos)
            j = pos(i);
            temp = result{j};
            
            peak(i) = temp(1);
            period(i) = temp(2);
            locs(i) = temp(3);
            prev_peak(i) = temp(4);
            
            y_temp = y(prev_peak:locs);
            trough(i) = min(y_temp);
            amplitude(i) = peak(i) - trough(i);
            clear y_temp
        end
        average_amplitude = mean(amplitude);
        average_period = mean(period);
        average_frequency = 1/average_period;
    else
        average_amplitude = 0;
        average_period = 0;
        average_frequency = 0;
    end
else
    average_amplitude = 0;
    average_period = 0;
    average_frequency = 0;
    last_peak = 0;
    sus = 0;
end

yp = [average_amplitude,average_frequency,average_period,last_peak,sus];
