# Supplementary material for: An incoherent feed-forward loop switches the Arabidopsis clock rapidly between two hysteretic states
Source: Sci Rep. 2018 Sep 17;8:13944. doi: 10.1038/s41598-018-32030-z (PMC6141573; doi:10.1038/s41598-018-32030-z)
Supplement: Supplementary file 2 — Supplementary dataset [file 41598_2018_32030_MOESM2_ESM.zip › Code/functions/properties_checker_v2.m]

function yp = properties_checker_v2(x,t,periode)

increment = t(2)-t(1);
range = x(((length(t)-periode/increment)+1):length(t));

max_x= max(range);
loc_max = find(max_x == range);
min_x = min(range);
loc_min = find(min_x == range);

amplitude = (max_x - min_x);
d_50 = (1/2 * amplitude) + min_x;

range1 = x((((length(t)-(2*periode)/increment)+1)+loc_max):(length(t)));

for i = 1:length(range1)
    temp_x = range1(i);
    if temp_x <= d_50
        decay_time = i * increment;
        break
    end
end

range2 = x(((length(t)-(2*periode)/increment)+1):((length(t)-periode/increment)));
min_x_temp = min(range2);
loc_min_temp = find(min_x_temp == range2);
range3 = x(((length(t)-(2*periode)/increment)+1+loc_min_temp):((length(t)-periode/increment))+loc_max);

i_50 = ((1-1/2) * amplitude) + min_x;
for i = 1:length(range3)
    temp_x = range3(i);
    if temp_x >= i_50
        accumulation_time = i * increment;
        break
    end
end

if length(loc_max) > 1
    loc_max = loc_max(1);
    peak_time = (loc_max*increment);
    if peak_time == 24
        peak_time = 0;
    end
else
    peak_time = (loc_max*increment);
    if peak_time == 24
        peak_time = 0;
    end
end

if length(loc_min) > 1
    loc_min = loc_min(1);
    trough_time = loc_min*increment;
    if trough_time == 24
        trough_time = 0;
    end
else
    trough_time = loc_min*increment;
    if trough_time == 24
        trough_time = 0;
    end
end


yp = [max_x,min_x,peak_time,trough_time,decay_time,accumulation_time];
