# Supplementary material for: An incoherent feed-forward loop switches the Arabidopsis clock rapidly between two hysteretic states
Source: Sci Rep. 2018 Sep 17;8:13944. doi: 10.1038/s41598-018-32030-z (PMC6141573; doi:10.1038/s41598-018-32030-z)
Supplement: Supplementary file 2 — Supplementary dataset [file 41598_2018_32030_MOESM2_ESM.zip › Code/M2/M2_param_selected.csv]

0.05248631	0.241239274	0.030203216	0.002889534	0.03281001	0.293725584	2.622430575	1.331574562	0.124237759	0.017610371	3.954005137	0.050660594	0.001469203	0.050660594	7	24
0.118907579	0.305920202	0.039078532	0.001028454	0.330870953	0.424827781	0.371710478	0.137322986	0.156308458	0.045826104	0.509033465	0.048624427	0.028538183	0.048624427	5	24
0.014091449	0.146583848	0.035382686	0.003341429	0.37855131	0.160675298	1.221124147	0.140970708	0.055968182	0.070996519	1.362094855	0.159375525	0.009940631	0.159375525	4	24
0.008757318	0.023350927	0.044488613	0.09763599	0.07668631	0.032108245	3.136569341	1.106746704	0.02288368	0.065450339	4.243316046	0.041354687	0.010659883	0.041354687	8	24.01
0.006995563	0.152100096	0.071883497	0.001218071	0.2427947	0.159095659	0.549879843	0.434978722	0.059647699	0.062997358	0.984858565	0.024218646	0.006545993	0.024218646	5	24
0.032229067	0.081358842	0.021746514	0.013645085	0.038601204	0.113587909	2.404012945	1.29496476	0.042088456	0.023047073	3.698977706	0.05230515	0.010072879	0.05230515	7	24.00277778
0.125161021	0.216255932	0.065855016	0.003451683	0.325965245	0.341416953	1.127101043	0.024775404	0.030467524	0.145294577	1.151876448	0.053836151	0.004023213	0.053836151	8	24
0.017163907	0.072157693	0.061277162	0.002394353	0.12399442	0.089321599	0.667615702	1.201735216	0.027292864	0.052184405	1.869350918	0.014246403	0.03400726	0.014246403	7	24.00857143
0.046276294	0.078800351	0.05975055	0.001199048	0.655879878	0.125076645	0.523007828	0.43541126	0.16858949	0.261155851	0.958419089	0.123592344	0.026049628	0.123592344	7	23.99722222
0.014960389	0.277358697	0.020947979	0.010077418	0.421413733	0.292319086	0.179169278	0.707829719	0.022642324	0.191283872	0.886998997	0.116155516	0.001416911	0.116155516	5	24
0.151169711	0.58356761	0.033634485	0.005534231	0.204406829	0.734737321	0.135383174	0.422765557	0.044144547	0.036811482	0.558148731	0.051274654	0.018816901	0.051274654	6	24
0.145861572	0.250903218	0.026323374	0.001179378	0.095519519	0.39676479	2.072559767	0.054172025	0.065242048	0.026106871	2.126731791	0.103541419	0.001440014	0.103541419	5	24
0.018903662	0.152883288	0.113640446	0.002322001	0.14532647	0.17178695	0.729393112	0.117894815	0.031354	0.019174267	0.847287927	0.141796096	0.005249301	0.141796096	3	24
0.118382715	0.165062414	0.02169186	0.003237538	0.145408061	0.283445129	1.498384749	0.544050782	0.163605606	0.068845922	2.04243553	0.036684747	0.002019692	0.036684747	7	24
0.141948115	1.195160583	0.034516181	0.002830174	0.651724095	1.337108697	0.118485371	0.117000929	0.039043522	0.028790884	0.2354863	0.137267322	0.021820838	0.137267322	5	24
0.084279363	0.29534753	0.059939712	0.003295713	0.030792083	0.379626892	0.634346472	0.625675673	0.170118394	0.016514992	1.260022144	0.030545406	0.001475994	0.030545406	5	24.00277778
0.019348532	0.587087128	0.136411489	0.001658003	0.342054091	0.606435661	0.356146165	0.028983495	0.070362557	0.023099196	0.38512966	0.080512059	0.004354524	0.080512059	4	23.99722222
0.07102459	0.58331041	0.044753993	0.001185213	0.185113849	0.654335	0.813201241	0.927202609	0.025529696	0.016436112	1.74040385	0.090390856	0.013017784	0.090390856	7	24
0.009493028	0.037492981	0.056489115	0.026624494	0.605258568	0.046986009	1.042601883	0.217766445	0.089993648	0.318804276	1.260368329	0.041398098	0.029644651	0.041398098	6	24.003125
0.031113162	0.107138529	0.026790262	0.023088525	0.091148103	0.138251691	2.018689021	0.959177133	0.078798401	0.049907133	2.977866154	0.102088157	0.008087213	0.102088157	6	24
0.012245617	0.073860229	0.039284458	0.001468194	0.571521446	0.086105846	0.797043647	0.768542327	0.155549695	0.218498067	1.565585974	0.317511165	0.004783068	0.317511165	6	23.99722222
0.02900858	0.003663788	0.133540289	0.002207763	0.203498918	0.032672369	0.014621246	0.79503751	0.059704823	0.121178661	0.809658757	1.502195172	0.001086437	1.502195172	6	23.996875
0.006829549	0.095839622	0.055246571	0.01449107	0.083265682	0.102669171	3.906066365	0.73083033	0.113391695	0.041637237	4.636896695	0.083142383	0.004399954	0.083142383	6	24.00285714
0.046551187	0.219982826	0.023400951	0.006916308	0.099593703	0.266534014	0.844593005	0.2208109	0.024440717	0.051203757	1.065403905	0.010287961	0.004474745	0.010287961	7	24
0.020738055	0.090744142	0.06633371	0.035722859	0.099441548	0.111482197	0.839020581	0.798648098	0.022115306	0.066991719	1.637668679	0.007539415	0.029151286	0.007539415	8	23.99444444
0.080731239	0.093759955	0.03611451	0.006356444	0.07415908	0.174491195	1.337209537	0.110934191	0.120185666	0.060339563	1.448143728	0.00937267	0.001601116	0.00937267	8	24
0.06443639	0.16901607	0.05403189	0.001357399	0.551154112	0.23345246	1.133432109	0.459489098	0.039869598	0.175603005	1.592921207	0.46723956	0.00128849	0.46723956	6	24.00277778
0.024361762	0.054998609	0.077045277	0.001846095	0.167014648	0.07936037	0.636109123	0.486102187	0.142056928	0.045163062	1.12221131	0.024647931	0.056418796	0.024647931	5	24.00588235
0.019923373	0.046252365	0.032663102	0.002647976	0.750678371	0.066175738	0.664039002	0.404140255	0.141176474	0.346631631	1.068179257	0.489943481	0.014145007	0.489943481	8	24.00277778
0.003053943	0.035413461	0.069758914	0.002444373	0.365452448	0.038467403	1.68781552	2.252031643	0.09267419	0.146976428	3.939847163	0.065864548	0.015650826	0.065864548	8	24.0030303
0.025383927	0.113587129	0.080153032	0.003650276	0.124607059	0.138971056	0.520213173	0.244644417	0.0797341	0.049051154	0.76485759	0.163066263	0.001866371	0.163066263	3	24
0.029196366	0.118774298	0.058303989	0.033759059	0.027127625	0.147970664	1.843788745	0.419619963	0.148890895	0.024583471	2.263408708	0.039798296	0.001105711	0.039798296	5	24.00285714
0.023523413	0.034678877	0.041025158	0.005719166	0.106542604	0.05820229	0.113232207	2.146586653	0.021192654	0.050880956	2.25981886	0.050583809	0.002637152	0.050583809	5	24.04482759
0.009633265	0.046201592	0.072593834	0.028306522	0.230984731	0.055834857	0.729091162	1.843615367	0.042291017	0.118422029	2.572706528	0.049415487	0.011459687	0.049415487	6	24.0030303
0.014260672	0.08254672	0.025501654	0.020614705	0.303228877	0.096807392	1.337527267	0.558560077	0.087446465	0.20565757	1.896087344	0.181702957	0.003914485	0.181702957	6	24
0.012488956	0.038381108	0.023784049	0.001534101	0.028855502	0.050870064	3.026729861	1.197379002	0.075615898	0.010101897	4.224108863	0.041581299	0.002496138	0.041581299	6	24.17083333
0.114112069	0.373619713	0.026572838	0.003880523	0.152845539	0.487731782	0.769473591	0.143578239	0.116098126	0.055175733	0.913051829	0.060057192	0.001671798	0.060057192	5	24
0.02664936	0.075427756	0.042717676	0.052873562	0.178167313	0.102077116	0.963470538	0.470823012	0.023138187	0.176761355	1.434293549	0.189485129	0.001280749	0.189485129	5	23.99714286
0.0786458	0.140033692	0.047260386	0.001097511	0.123686535	0.218679492	0.942921406	2.91670568	0.148736376	0.063620023	3.859627085	0.086936755	0.002965702	0.086936755	8	24
0.022613951	0.19578973	0.052968858	0.001917487	0.065919326	0.218403682	1.794380413	0.425088784	0.167762986	0.020018736	2.219469196	0.031573316	0.001290253	0.031573316	5	23.984375
0.050740567	0.139864877	0.033510647	0.003102245	0.213683203	0.190605445	0.854488544	1.192823969	0.181711779	0.067119428	2.047312514	0.090736732	0.007984211	0.090736732	5	24
0.029738771	0.158183026	0.067289991	0.002946001	0.232590506	0.187921797	0.764273502	0.139944812	0.024275608	0.117496592	0.904218314	0.048014289	0.001683162	0.048014289	5	24
0.061315533	0.188398554	0.031545213	0.014788232	0.069543083	0.249714087	0.56038747	0.371139386	0.036339237	0.036502816	0.931526856	0.024626568	0.014116058	0.024626568	5	24
0.060453894	0.088209164	0.070796264	0.004918592	0.063053692	0.148663058	0.092851601	1.047202662	0.040410863	0.017978791	1.140054263	0.019624355	0.033742728	0.019624355	5	24.00294118
0.085219815	0.220156748	0.048661501	0.001265818	0.539022142	0.305376564	0.375374484	0.40822123	0.092041281	0.093560565	0.783595714	0.10661678	0.021579511	0.10661678	5	23.9972973
0.018712585	0.142101706	0.026071274	0.004029559	0.33802996	0.160814291	1.076698551	0.685127584	0.030895956	0.158786837	1.761826135	0.048825563	0.013205034	0.048825563	8	24
0.153191751	0.337955866	0.022719083	0.001784063	0.453828885	0.491147617	0.530719494	0.095687531	0.133844741	0.045323619	0.626407025	0.097089015	0.005484067	0.097089015	4	24.0027027
0.04882062	0.241508301	0.066670174	0.002037273	0.205510007	0.290328922	0.564324592	0.558853094	0.02133733	0.056023034	1.123177686	0.040855092	0.013006029	0.040855092	6	23.9972973
0.018886442	0.133503986	0.058655641	0.00166245	0.27318972	0.152390428	0.122677698	0.752746359	0.033183942	0.073310637	0.875424057	0.031013152	0.028454735	0.031013152	5	24
0.065465025	0.24773496	0.020349651	0.013023836	0.115833049	0.313199986	0.808156398	0.296477686	0.057115271	0.059449002	1.104634085	0.021132066	0.010818706	0.021132066	7	24.0027027
0.007371288	0.131022076	0.033512363	0.004321512	0.519804577	0.138393365	0.671121515	0.028972976	0.088870902	0.261406646	0.700094491	0.148018865	0.002600952	0.148018865	5	24.00277778
0.069274716	0.233070125	0.074528279	0.002564893	0.147947733	0.302344841	0.489372223	0.300926091	0.066943051	0.024969709	0.790298314	0.099051847	0.002405007	0.099051847	3	24
0.071761674	0.073919499	0.153541454	0.033795032	0.498649343	0.145681173	0.072826254	0.78828892	0.022775967	0.267345163	0.861115174	0.023251803	0.008002337	0.023251803	7	24
0.032231553	0.080722121	0.021903715	0.001575073	0.04852148	0.112953674	1.573145207	0.258485573	0.027070678	0.013307799	1.83163078	0.023052464	0.010058327	0.023052464	5	24.04137931
0.092639659	0.410272739	0.028283081	0.001361606	0.210028539	0.502912398	0.247539225	0.802892028	0.022298333	0.052116682	1.050431254	0.050975872	0.001911874	0.050975872	6	24
0.059987979	0.058579735	0.039067906	0.002029334	0.328872054	0.118567715	0.006803281	0.796922679	0.024069422	0.048242713	0.803725961	0.060225641	0.071192277	0.060225641	4	24
0.008297675	0.046701529	0.023018533	0.001590801	0.386222294	0.054999204	3.478601532	0.273208157	0.03461267	0.154988659	3.751809689	0.087682376	0.012123046	0.087682376	8	24
0.034360924	0.070260596	0.067477905	0.015369261	0.315070919	0.10462152	1.789786045	0.073492326	0.140867347	0.214273085	1.863278372	0.271181829	0.002812052	0.271181829	7	24
0.012319792	0.211300688	0.041905182	0.01476058	0.362250051	0.22362048	0.422916782	0.138773812	0.101465284	0.193466356	0.561690594	0.013184696	0.007418088	0.013184696	7	24
0.082346147	0.21387162	0.034338953	0.008493748	0.49803275	0.296217768	0.760783554	0.203956595	0.039536171	0.304177174	0.964740149	0.143799262	0.001739195	0.143799262	8	24.00277778
0.089011619	0.242158629	0.041702522	0.002134377	0.633258411	0.331170248	0.75115857	0.056933253	0.183173388	0.218965484	0.808091822	0.055616684	0.007128728	0.055616684	8	23.99722222
0.00816897	0.047876503	0.062297619	0.003784941	0.944417407	0.056045473	0.177891554	0.06777257	0.178173932	0.267474243	0.245664125	1.1757024	0.021245673	1.1757024	5	24
0.013911019	0.193451047	0.031222696	0.001234828	0.370259494	0.207362066	0.835583562	2.383892947	0.029516561	0.12835279	3.21947651	0.157652655	0.002100197	0.157652655	7	24
0.05455056	0.154007976	0.036035395	0.008508102	0.201512539	0.208558537	2.821398235	0.807585994	0.024801101	0.094786108	3.628984229	0.063907089	0.001728654	0.063907089	7	23.99722222
0.032118054	0.091565291	0.028861724	0.003168746	0.035692194	0.123683345	1.626419759	2.107692609	0.029254805	0.010822102	3.734112369	0.081726423	0.004260595	0.081726423	5	23.99705882
0.016401099	0.062169199	0.066790894	0.015482404	0.727920408	0.078570299	0.761026981	0.156770821	0.114424398	0.278983316	0.917797802	0.079162333	0.061778402	0.079162333	6	24
0.079174028	0.158364457	0.021141965	0.002287205	0.192114569	0.237538485	1.416999335	1.721544055	0.119833383	0.093371756	3.13854339	0.073229225	0.00131082	0.073229225	7	24
0.039191377	0.149573896	0.075569396	0.001168744	0.357338675	0.188765274	1.128313015	0.737679932	0.143292699	0.117295357	1.865992947	0.110061083	0.011171203	0.110061083	7	24.0027027
0.000843522	0.00788627	0.026873285	0.002509171	0.059195277	0.008729792	0.159341794	1.515179821	0.023628893	0.027715888	1.674521615	0.090763272	0.01144433	0.090763272	7	24.05416667
0.009945136	0.05254955	0.036517776	0.005046032	0.137529097	0.062494686	1.413454291	3.89553656	0.105923309	0.093857272	5.308990851	0.068607827	0.00112115	0.068607827	7	23.990625
0.110052694	0.122449014	0.0364014	0.001149991	0.096791039	0.232501708	1.183026482	0.256056988	0.100796159	0.024447732	1.43908347	0.073855193	0.003160997	0.073855193	4	23.9972973
0.288531715	0.716968909	0.068784806	0.002978313	0.279111205	1.005500624	0.597086146	0.056342947	0.082229445	0.013290602	0.653429092	0.118314183	0.011812523	0.118314183	5	24
0.079216549	0.170831468	0.035820996	0.009911182	0.272773966	0.250048017	0.837446475	0.084226172	0.039624882	0.132497336	0.921672647	0.02657266	0.011511955	0.02657266	7	24
0.00811292	0.029060161	0.029478626	0.009134955	0.158485966	0.037173081	0.541509817	0.944062348	0.177094888	0.130931311	1.485572165	0.598959103	0.001612489	0.598959103	7	24
0.046127024	0.188681978	0.040693678	0.004800878	0.094105684	0.234809002	1.326822146	0.805283165	0.085684759	0.052978458	2.13210531	0.028093813	0.002882219	0.028093813	7	24
0.025931822	0.077520613	0.091791773	0.001204671	0.23290117	0.103452435	0.793123625	0.207185285	0.071695658	0.053022681	1.00030891	0.035630774	0.04253612	0.035630774	5	24
0.003503537	0.34480053	0.030896821	0.00117075	0.359449759	0.348304067	0.077640743	0.52997523	0.061037777	0.135226215	0.607615973	0.040087504	0.001210096	0.040087504	6	24
0.005580227	0.038213043	0.094953237	0.003101147	0.063535924	0.04379327	0.696782613	0.172643291	0.050392029	0.025745824	0.869425903	0.304105286	0.001590237	0.304105286	4	23.99705882
0.061241219	0.21350849	0.071647494	0.015580334	0.187685116	0.274749709	0.947057272	0.063049473	0.055124534	0.085229775	1.010106744	0.058295964	0.006719535	0.058295964	5	24
0.058444834	0.815730521	0.063029304	0.002181403	0.211689106	0.874175355	0.593040798	0.288766712	0.114303372	0.024632239	0.88180751	0.070327194	0.003882782	0.070327194	6	24
0.034654158	0.108910975	0.052102432	0.01216574	0.043183274	0.143565134	3.573332009	2.324578417	0.032064175	0.025411683	5.897910426	0.158458377	0.001741452	0.158458377	7	24
0.025775342	0.08415806	0.040285857	0.002596278	0.257354628	0.109933402	0.421383611	0.551939624	0.061848625	0.058466852	0.973323236	0.101970572	0.033243396	0.101970572	4	24
0.11457342	0.248592434	0.032512952	0.005404514	0.640021498	0.363165854	0.224039577	0.079739575	0.021733917	0.070005365	0.303779151	0.15124885	0.026479018	0.15124885	3	24.0027027
0.004581126	0.096500938	0.021167265	0.002011288	0.382659966	0.101082065	0.62108029	0.407517013	0.026510175	0.116629368	1.028597303	0.180294297	0.002236894	0.180294297	4	24.00294118
0.004457101	0.014612357	0.032403699	0.002203692	0.349422633	0.019069458	0.067891207	1.446812305	0.040444866	0.114683571	1.514703513	0.080556397	0.083067125	0.080556397	7	24.00285714
0.149870348	0.816918945	0.074318318	0.002101747	0.437960041	0.966789293	0.2593067	0.004423847	0.133042748	0.035796854	0.263730548	0.11383648	0.005937452	0.11383648	4	24.00277778
0.013827377	0.096687012	0.026737245	0.009787496	0.418063172	0.11051439	1.456685523	0.031741125	0.034160733	0.141432533	1.488426648	0.193595674	0.014082668	0.193595674	5	24
0.216667264	0.563681797	0.036658941	0.001242413	0.463627955	0.780349061	0.288748314	0.156525597	0.021693645	0.041841753	0.445273912	0.139612938	0.018043577	0.139612938	5	23.9972973
0.067363417	0.214811721	0.064909183	0.002104153	0.176507194	0.282175138	1.387989546	0.34073285	0.073074772	0.059847757	1.728722396	0.055835095	0.004020004	0.055835095	6	24
0.04018721	0.036871242	0.043936348	0.001838919	0.114289363	0.077058452	1.51838295	0.10276786	0.160771037	0.032735965	1.62115081	0.016894997	0.063702733	0.016894997	6	24.01764706
0.001961476	0.025621855	0.054982329	0.049658472	0.567632118	0.027583331	0.507426475	0.578297554	0.046046954	0.540718941	1.085724029	0.147584438	0.003593005	0.147584438	8	24
0.125084629	0.37421324	0.036753982	0.006431451	0.070584369	0.499297869	0.896242759	0.521759938	0.067352969	0.033336897	1.418002697	0.043792353	0.00219632	0.043792353	6	24.0027027
0.022644609	0.032072175	0.03199401	0.002997219	0.122838977	0.054716784	0.675959501	0.624846519	0.160164584	0.037293214	1.30080602	0.083966448	0.05985502	0.083966448	5	24
0.001855409	0.022794199	0.071872671	0.001162674	0.569426461	0.024649609	0.302570677	0.287045643	0.033539595	0.345840057	0.58961632	0.711113756	0.002220648	0.711113756	8	24.00333333
0.014347501	0.03562096	0.049796059	0.003355882	0.323530534	0.049968461	0.36353076	0.90464835	0.024902529	0.076836146	1.26817911	0.096672903	0.054816303	0.096672903	5	24.00540541
0.064347393	0.12074424	0.065644471	0.006320696	0.033806395	0.185091633	5.642133373	0.934481856	0.025466956	0.019576422	6.57661523	0.031329475	0.002020643	0.031329475	8	24
0.012857354	0.164664398	0.036525143	0.002721083	0.237691171	0.177521751	0.830133492	1.258050188	0.098482945	0.110615646	2.08818368	0.030579912	0.00981746	0.030579912	8	24
0.030389954	0.155040597	0.022977032	0.008099105	0.689385331	0.185430551	0.527446286	0.102594947	0.050968165	0.316266092	0.630041233	0.161671634	0.015599125	0.161671634	6	23.99722222
0.016389656	0.104793323	0.053534182	0.001282371	0.595260713	0.121182979	1.99906415	0.343749409	0.151232668	0.175276277	2.342813559	0.38372581	0.001236997	0.38372581	6	24
0.030418419	0.359172445	0.026770145	0.004979287	0.278381118	0.389590865	0.625260716	0.233971488	0.042875286	0.052858786	0.859232204	0.05358217	0.00975383	0.05358217	5	24
0.046409933	0.142908283	0.063311228	0.002606626	0.619196899	0.189318216	0.514666441	1.245361643	0.039442752	0.251390773	1.760028084	0.326249379	0.004028783	0.326249379	8	24
0.007756639	0.155129417	0.027014367	0.005564894	0.870909871	0.162886056	0.396632948	0.007634454	0.068388871	0.463262474	0.404267402	0.226940723	0.001534451	0.226940723	7	24
0.002949549	0.017466131	0.069050857	0.003735895	0.546252384	0.02041568	0.897546974	0.061520644	0.086069606	0.245897758	0.959067618	0.233266081	0.018815419	0.233266081	7	24
0.007900358	0.112137955	0.023167835	0.008979233	0.028201153	0.120038313	3.399310522	2.361753545	0.024813508	0.013245245	5.761064067	0.137526924	0.002278889	0.137526924	6	24
0.050710159	0.096857745	0.044544327	0.003659155	0.722817073	0.147567904	0.816639583	0.083842492	0.055701879	0.31611569	0.900482075	0.093057143	0.02906169	0.093057143	8	24
0.168157017	0.418144094	0.053832299	0.001919347	0.538515532	0.586301111	0.258458071	0.224348958	0.066988438	0.025657612	0.482807029	0.13574847	0.020437888	0.13574847	4	24
0.074740254	0.380581598	0.024166995	0.00333649	0.123132779	0.455321851	0.469449024	0.242653059	0.039920129	0.024142472	0.712102084	0.130964206	0.002581819	0.130964206	3	24
0.04130522	0.061735509	0.026157337	0.001840704	0.726269772	0.103040729	0.918809675	0.491438799	0.146596849	0.246268806	1.410248474	0.115811449	0.03972661	0.115811449	8	24.0027027
0.020176431	0.058765666	0.026688404	0.003241829	0.274314097	0.078942096	0.084882347	1.357458148	0.06376293	0.078413251	1.442340495	0.044275349	0.088080728	0.044275349	6	24.00277778
0.001108919	0.025128171	0.067632525	0.049080692	0.789935808	0.02623709	0.182928373	0.155721206	0.091389358	0.649808688	0.338649579	0.538080753	0.007422342	0.538080753	8	23.9969697
0.022743979	0.086374293	0.062457382	0.001298199	0.121937499	0.109118272	1.015856799	3.010195384	0.041193041	0.052186799	4.026052183	0.053830233	0.012888977	0.053830233	8	24
0.02779203	0.310106918	0.040622347	0.003434637	0.969362998	0.337898948	0.142525918	0.148864446	0.150659729	0.100421638	0.291390364	0.209150551	0.006391338	0.209150551	3	23.99722222
0.018097649	0.097408734	0.036764489	0.001411074	0.208605494	0.115506383	0.275636886	1.431186542	0.022125396	0.052065863	1.706823427	0.04237886	0.050517763	0.04237886	6	24
0.041322424	0.196258726	0.054610779	0.00164517	0.118769167	0.23758115	0.57627527	3.097458147	0.091434063	0.048958989	3.673733417	0.085659282	0.003581945	0.085659282	7	24
0.02711349	0.179674135	0.037178051	0.001811106	0.93874565	0.206787625	0.566110106	0.439879243	0.04494723	0.216887283	1.00598935	0.195998071	0.009852453	0.195998071	6	24
0.019606756	0.35616002	0.033174141	0.001476181	0.648710561	0.375766777	0.147665971	0.238036832	0.180911344	0.058522958	0.385702803	0.214370894	0.015013412	0.214370894	3	24.0027027
0.073546918	0.220721709	0.026620906	0.00283853	0.048606261	0.294268628	2.090109251	2.912758243	0.125308201	0.027252658	5.002867494	0.071372659	0.001461529	0.071372659	8	24
0.061845341	1.041316936	0.116056787	0.002673372	0.684828435	1.103162278	0.176262544	0.095363912	0.028375077	0.02635479	0.271626456	0.145338455	0.007798016	0.145338455	5	24
0.201513672	0.101347439	0.078484028	0.014309005	0.063248833	0.30286111	0.08070806	1.38756999	0.056975435	0.037108251	1.46827805	0.027054724	0.003660153	0.027054724	6	23.9972973
0.047847699	0.083579332	0.02651626	0.003793359	0.03218839	0.131427031	1.158861615	0.481723111	0.172673209	0.021357156	1.640584726	0.024006977	0.005400026	0.024006977	6	24
0.239188365	0.045757234	0.030114368	0.009154825	0.587982414	0.284945599	0.009710212	0.415252579	0.049286218	0.228577415	0.42496279	0.0772699	0.019166736	0.0772699	5	23.95142857
0.036315861	0.144083601	0.045220304	0.025866748	0.288778038	0.180399463	0.568571346	0.892058194	0.072916278	0.257115219	1.46062954	0.112355214	0.00108392	0.112355214	8	24
0.01090787	0.084574679	0.034650263	0.00126031	0.135491267	0.095482549	0.72059695	2.790500882	0.075696795	0.066706268	3.511097832	0.173453714	0.00119434	0.173453714	6	24.00285714
0.128902681	0.671633329	0.026198085	0.002850843	0.322460166	0.80053601	0.071442677	0.378235215	0.043462233	0.039479802	0.449677892	0.077120856	0.009101047	0.077120856	5	24
0.021999151	0.627019971	0.036581144	0.006079272	0.335334276	0.649019122	0.163862023	0.18075687	0.077503275	0.14997433	0.344618893	0.028886279	0.001313246	0.028886279	7	24.00285714
0.136096109	0.446443375	0.059075787	0.001261342	0.086103127	0.582539484	0.740080205	0.492193817	0.129121588	0.021529318	1.232274022	0.036041975	0.002083735	0.036041975	6	23.9972973
0.027002537	0.200438598	0.046277215	0.004686369	0.206678767	0.227441135	2.582920247	0.353461085	0.020072865	0.079619514	2.936381331	0.084329606	0.005144803	0.084329606	7	24
0.025280571	0.083729133	0.021965183	0.003234773	0.29784954	0.109009703	1.494343093	0.099867797	0.129164414	0.183757929	1.59421089	0.045180095	0.003027034	0.045180095	7	23.99705882
0.015826899	0.059947384	0.027342631	0.007611042	0.834802263	0.075774284	0.138220307	0.237483331	0.07860279	0.31281738	0.375703638	0.260193172	0.099989592	0.260193172	5	24
0.003446026	0.016099843	0.049571196	0.003029316	0.512200953	0.019545869	0.590530503	0.202858738	0.067957919	0.335318835	0.793389241	0.344866475	0.004749522	0.344866475	8	24
0.007456463	0.064222716	0.062646701	0.001056696	0.49418949	0.071679178	0.564854445	0.349011602	0.139860123	0.094048071	0.913866047	0.065112145	0.004374117	0.065112145	4	24.02580645
0.04661626	0.310068288	0.084583235	0.001183179	0.286637772	0.356684547	0.411807996	0.625727586	0.044323068	0.038855402	1.037535583	0.084284642	0.001865778	0.084284642	4	24
0.006959897	0.028305176	0.038306629	0.003245946	0.441145886	0.035265074	0.914530385	0.306448003	0.02256935	0.138777734	1.220978388	0.05231122	0.01710327	0.05231122	5	24.08928571
0.125109357	0.235419085	0.032568492	0.001773022	0.427008512	0.360528441	0.037595377	0.412819941	0.113125879	0.067478393	0.450415319	0.076234962	0.036385216	0.076234962	4	24
0.059467058	0.124894824	0.023206773	0.009159032	0.062648606	0.184361882	1.381756918	0.632677739	0.085175499	0.033365102	2.014434657	0.036860911	0.002885172	0.036860911	5	24.00277778
0.004796233	0.037208548	0.033283867	0.006694572	0.786445169	0.042004782	0.343307233	0.908803249	0.024602818	0.348281109	1.252110482	0.462032502	0.008712965	0.462032502	8	24.00285714
0.019383873	0.051383106	0.040209323	0.00590552	0.295781464	0.070766979	1.012275561	1.974487995	0.086503319	0.173397996	2.986763555	0.168543902	0.008448397	0.168543902	8	23.99722222
0.031720048	0.095667224	0.081677177	0.005775222	0.126734057	0.127387272	0.160669233	0.98485579	0.120870928	0.072053393	1.145525023	0.011894329	0.049240603	0.011894329	7	24.00277778
0.037145134	0.07351456	0.046781023	0.001902337	0.318051077	0.110659693	0.728951908	0.073725796	0.082774555	0.127885657	0.802677704	0.323474584	0.002218336	0.323474584	4	23.99722222
0.106291387	0.488429105	0.050419598	0.001481091	0.190252019	0.594720492	0.491276815	0.422586517	0.086912766	0.050565469	0.913863333	0.092296386	0.001590592	0.092296386	5	24
0.013735894	0.110740095	0.063058869	0.001424327	0.046907888	0.124475988	3.136952178	2.06846298	0.058371473	0.016119409	5.205415158	0.240797309	0.001644525	0.240797309	6	23.99722222
0.165157699	0.648810263	0.033619664	0.004311532	0.120218981	0.813967962	0.612530274	0.033884676	0.097102563	0.029855758	0.64641495	0.037602664	0.003755483	0.037602664	6	24
0.055185233	0.133489499	0.031552908	0.001437525	0.173048387	0.188674731	0.565499261	0.059327865	0.081375371	0.022037964	0.624827126	0.072842389	0.016699348	0.072842389	3	24.00277778
0.003531999	0.008531737	0.0612882	0.001921448	0.218710875	0.012063736	0.349288566	1.810061354	0.035260759	0.080785679	2.159349919	0.052977341	0.0705493	0.052977341	8	23.9969697
0.014511945	0.03989013	0.043596872	0.003311458	0.022464908	0.054402076	2.008249869	0.53129029	0.109642202	0.010509451	2.539540158	0.067479124	0.002988939	0.067479124	5	24.025
0.134691916	0.760706804	0.02138901	0.00115723	0.047758898	0.895398721	1.37493427	0.607885843	0.030854763	0.015089012	1.982820114	0.039242712	0.001504058	0.039242712	8	24
0.0035927	0.013500784	0.034227697	0.023939763	0.087187465	0.017093484	3.00134058	0.912028309	0.06733713	0.076423922	3.913368889	0.027507926	0.001714977	0.027507926	8	25.01333333
0.065222795	0.175169892	0.029459723	0.001625677	0.069907316	0.240392687	0.961942972	0.9946034	0.040905701	0.019698308	1.956546373	0.079875737	0.001150239	0.079875737	4	24
0.110359298	0.328290733	0.042913829	0.001070083	0.779401254	0.438650031	0.272767156	0.131554003	0.065945908	0.037124872	0.404321159	0.177822104	0.055167231	0.177822104	4	24
0.00514856	0.109520144	0.042768964	0.007866143	0.210418948	0.114668704	1.001564875	1.173372125	0.046549079	0.081019031	2.174937	0.051322596	0.00128903	0.051322596	5	24.00625
0.013241305	0.073614018	0.042917686	0.01232024	0.06378927	0.086855323	1.155360303	1.851724068	0.050456884	0.030103686	3.007084371	0.066074851	0.016964058	0.066074851	6	23.99444444
0.028742536	0.16205731	0.077593	0.006691879	0.089080458	0.190799846	0.74998151	1.641054311	0.14210779	0.046826316	2.391035821	0.057329335	0.00185725	0.057329335	5	24
0.06649834	0.110637133	0.031859554	0.02061646	0.055121131	0.177135474	2.662008424	1.606849508	0.051405043	0.029980833	4.268857932	0.062963067	0.007096775	0.062963067	7	24
0.535224487	0.790609098	0.02094749	0.015562187	0.731492923	1.325833585	0.053974367	0.027662322	0.107841226	0.52602014	0.081636688	0.260876302	0.003022303	0.260876302	5	24.00285714
0.048199593	0.189675713	0.021113596	0.00157148	0.24300283	0.237875306	0.032669103	0.929837331	0.091625898	0.103990591	0.962506434	0.029811899	0.019618957	0.029811899	7	24
0.00814777	0.248013907	0.076482651	0.004035584	0.202195434	0.256161678	0.904038455	1.622276674	0.176738519	0.105579416	2.52631513	0.073915514	0.001239085	0.073915514	7	24.0027027
0.302229847	0.709727291	0.03417803	0.003226853	0.197815267	1.011957138	0.798214812	0.110953992	0.030061859	0.016902548	0.909168803	0.082860627	0.007498397	0.082860627	6	24
0.076431044	0.130385091	0.028551783	0.003597008	0.132460307	0.206816134	1.871861569	1.945028956	0.19601178	0.080219592	3.816890525	0.054360329	0.001593465	0.054360329	8	23.99722222
0.086496793	0.110624102	0.039059906	0.018793844	0.045045207	0.197120895	2.635596222	0.267912468	0.14314095	0.030737934	2.903508691	0.058819766	0.002384352	0.058819766	6	24.00277778
0.130111627	0.529255768	0.072516527	0.004106629	0.412472411	0.659367394	0.272749076	0.014001319	0.073402421	0.145025667	0.286750395	0.038525666	0.010187148	0.038525666	7	23.99722222
0.0057571	0.058271219	0.03096563	0.0384344	0.270497693	0.064028319	0.942423085	1.997288435	0.066403875	0.250250319	2.93971152	0.093695379	0.001985917	0.093695379	8	23.99714286
0.020225909	0.221026394	0.060407008	0.001732001	0.235059304	0.241252303	0.502066121	1.763358176	0.163368747	0.126868508	2.265424297	0.102708456	0.001559628	0.102708456	7	24
0.040213434	0.175816348	0.026686826	0.00108928	0.502419642	0.216029781	0.352896246	0.124579913	0.162574478	0.175242565	0.477476159	0.012484866	0.047550327	0.012484866	8	24
0.015636585	0.076097039	0.035761868	0.007497649	0.385869629	0.091733624	0.63516883	1.525491671	0.023658078	0.220140614	2.160660501	1.673872998	0.001441828	1.673872998	8	24
0.040670137	0.050929796	0.046005995	0.004200452	0.162886202	0.091599932	2.595264641	0.795407313	0.084569858	0.068295174	3.390671954	0.091414185	0.017877157	0.091414185	7	24
0.020620376	0.105672724	0.038121479	0.00374258	0.140302112	0.1262931	1.38420291	2.821413628	0.044225778	0.051890284	4.205616538	0.038573905	0.019358869	0.038573905	8	24
0.002415653	0.019851728	0.067923944	0.00116212	0.086288911	0.022267381	1.264859456	0.926999524	0.189798458	0.052715892	2.19185898	0.367969483	0.001269613	0.367969483	8	23.99666667
0.027059417	0.194593037	0.06028812	0.004038274	0.661298693	0.221652454	0.74437111	0.208895547	0.188195738	0.276680781	0.953266657	0.115955947	0.007720067	0.115955947	7	24.0027027
0.049256431	0.107136584	0.025939965	0.002017905	0.029478665	0.156393015	2.846002832	0.70444575	0.175780219	0.012858487	3.550448582	0.025291366	0.002134083	0.025291366	6	23.990625
0.023376688	0.05496292	0.045211059	0.00147427	0.049749294	0.078339607	2.497188412	0.107004718	0.082741531	0.022751215	2.60419313	0.071499501	0.001610258	0.071499501	5	24.00588235
0.053390022	0.106844506	0.028322988	0.003761163	0.084501375	0.160234528	1.551915107	1.199985067	0.180841634	0.032147239	2.751900174	0.207861852	0.00306827	0.207861852	5	24
0.026047254	0.376492296	0.042249199	0.01149657	0.087069673	0.40253955	0.299231166	1.04003479	0.027491401	0.03966885	1.339265956	0.053139621	0.002028804	0.053139621	5	23.9972973
0.063133961	1.040416424	0.053543166	0.001422477	0.170727952	1.103550385	0.466909188	0.198943888	0.024789381	0.04987696	0.665853075	0.046418741	0.001050294	0.046418741	8	24.0027027
0.020501033	0.075958931	0.054090444	0.001372655	0.496066523	0.096459964	0.227586938	0.01840651	0.107466279	0.084766751	0.245993448	0.797504699	0.010181118	0.797504699	3	24.00588235
0.010452192	0.072461323	0.021731575	0.00166493	0.195701535	0.082913514	0.826994786	0.693331065	0.125299964	0.118269541	1.520325851	0.02067747	0.001337614	0.02067747	6	24.00967742
0.061537244	0.084576351	0.026208317	0.004583128	0.207553718	0.146113595	2.859692678	1.343847209	0.139850195	0.087116181	4.203539888	0.211679082	0.004797182	0.211679082	7	24.0027027
0.004985062	0.024205094	0.037037169	0.003099231	0.953993374	0.029190156	0.266943572	0.310180222	0.040010982	0.303795653	0.577123794	0.255039728	0.099529239	0.255039728	7	23.99722222
0.043047879	0.138636645	0.061784223	0.003564841	0.19063241	0.181684524	0.801206361	0.178575236	0.121181457	0.077381911	0.979781597	0.013149397	0.035466322	0.013149397	7	24
0.009218531	0.033076012	0.037598012	0.006774504	0.56499642	0.042294543	0.892884963	0.495820197	0.094648444	0.245149753	1.38870516	0.091963817	0.060797057	0.091963817	7	24.00285714
0.001434303	0.074030163	0.075383457	0.00126079	0.701556927	0.075464466	0.39981416	0.390129673	0.022221877	0.098517726	0.789943833	0.342619658	0.004078463	0.342619658	4	24.00285714
0.010971597	0.061968329	0.062355912	0.008431446	0.231327529	0.072939926	0.608303258	1.727335535	0.042355665	0.108479406	2.335638793	0.06278906	0.013447609	0.06278906	6	24
0.091374764	0.131167723	0.044853553	0.00471665	0.023708078	0.222542487	1.667050653	0.71524278	0.083259172	0.014054756	2.382293433	0.069991244	0.001146197	0.069991244	5	24
0.005565784	0.155371857	0.024664084	0.00892331	0.474951982	0.160937642	0.348311667	0.488510055	0.027525419	0.185615882	0.836821722	0.026036854	0.005320607	0.026036854	6	23.99714286
0.020437693	0.160072768	0.059631899	0.039762696	0.117867288	0.180510461	0.214546993	2.251613906	0.02968926	0.079864275	2.466160899	0.019277997	0.006092057	0.019277997	8	24
0.038941626	0.064494151	0.07430471	0.095360909	0.103614918	0.103435777	1.746809935	0.037231587	0.094812953	0.074830778	1.784041522	0.030550703	0.035577727	0.030550703	7	24
0.009207061	0.277231333	0.083520479	0.001636463	0.952937681	0.286438394	0.190974452	0.040233055	0.157728848	0.199102474	0.231207507	0.169443521	0.001345008	0.169443521	4	24
0.012166897	0.208547968	0.035934537	0.008833511	0.266612123	0.220714865	0.948945744	0.007184752	0.091842248	0.134155649	0.956130496	0.016973223	0.001724075	0.016973223	7	24.00285714
0.042615807	0.141396958	0.020553249	0.001644982	0.018780313	0.184012766	0.253910569	0.472520068	0.072741669	0.006525902	0.726430637	0.051680402	0.001752488	0.051680402	3	24.00909091
0.008390957	0.049749301	0.075495121	0.002050291	0.314888812	0.058140258	0.911788459	0.456629286	0.092069238	0.086274334	1.368417745	0.051896594	0.027594461	0.051896594	5	23.98235294
0.017755785	0.135260119	0.032315527	0.007477743	0.201926771	0.153015903	0.985407172	0.440303626	0.023415205	0.160298495	1.425710798	0.021007266	0.001103291	0.021007266	8	24
0.033183072	0.19430359	0.055459962	0.003595662	0.394428435	0.227486662	0.603995835	1.87176238	0.054419521	0.136725145	2.475758215	0.242705186	0.001634222	0.242705186	6	24
0.096391908	0.533067815	0.090111243	0.00130017	0.094479151	0.629459723	0.288062993	0.482595893	0.03435802	0.019391599	0.770658886	0.032017842	0.005571712	0.032017842	6	24
0.04955446	0.181052288	0.03431523	0.001019413	0.383174929	0.230606748	0.534942476	0.423311953	0.059860279	0.074567286	0.958254429	0.478556648	0.003123495	0.478556648	4	24
0.039970047	0.068541347	0.053450317	0.00324794	0.371737336	0.108511394	2.306123953	0.029284436	0.045649336	0.160334933	2.335408389	0.348421781	0.00233967	0.348421781	6	24
0.041745048	0.086883468	0.030253261	0.003273937	0.390509578	0.128628516	0.77751129	0.353652055	0.021447414	0.149955684	1.131163345	0.018592853	0.052586951	0.018592853	8	23.99714286
0.016376218	0.160351004	0.065428592	0.001199964	0.051301311	0.176727222	0.751482373	0.975728785	0.069107826	0.017645065	1.727211158	0.040396838	0.005867867	0.040396838	5	23.99722222
0.07508606	0.079527036	0.023398786	0.009538177	0.276433267	0.154613097	0.035133872	0.634899317	0.076017625	0.077545282	0.670033189	0.035171624	0.050152261	0.035171624	4	24.00294118
0.04051833	0.124357935	0.046891704	0.001022609	0.356842749	0.164876265	0.709962342	1.324564813	0.047076414	0.113014748	2.034527155	0.269964246	0.00453335	0.269964246	6	24
0.019622013	0.038990504	0.031500088	0.022740342	0.128276342	0.058612517	0.322623574	1.659861405	0.027752983	0.058363443	1.982484979	0.117838473	0.033238172	0.117838473	6	24
0.08025721	0.815601563	0.042227262	0.001050362	0.590089502	0.895858773	0.041934661	0.187282704	0.057651814	0.093518195	0.229217364	0.063163326	0.009750469	0.063163326	6	24
0.016849173	0.089494309	0.020812553	0.012346428	0.113182455	0.106343482	2.131049255	1.815155471	0.031247888	0.068447494	3.946204726	0.164408139	0.003509031	0.164408139	7	24
0.030788216	0.175941721	0.08894608	0.004388142	0.178343188	0.206729937	0.09502353	1.250374674	0.029536697	0.048445485	1.345398204	0.05349856	0.010848466	0.05349856	5	24
0.448136467	0.863297203	0.027219208	0.001131695	0.510303376	1.31143367	0.322964436	0.25073719	0.041036465	0.002415819	0.573701626	0.227014824	0.032177388	0.227014824	5	24.00277778
0.088465566	0.174824497	0.046253913	0.001008277	0.3375844	0.263290063	0.808403046	0.118826715	0.162608155	0.142607988	0.927229762	0.03705703	0.010257362	0.03705703	8	23.99722222
0.050685478	0.098004335	0.032357693	0.003283194	0.181545598	0.148689813	1.103322535	0.105377401	0.039633172	0.036058046	1.208699936	0.06142075	0.020857501	0.06142075	4	23.9972973
0.044871641	0.495787743	0.042633754	0.001839387	0.328423915	0.540659384	0.248827903	0.186703943	0.186066237	0.088580884	0.435531846	0.029506839	0.002326255	0.029506839	6	24
0.02713831	0.569865938	0.069111076	0.001519975	0.108605354	0.597004248	0.878900862	0.5487991	0.159824056	0.025170821	1.427699962	0.054857798	0.002298252	0.054857798	6	24
0.003536264	0.038812226	0.08707725	0.002776145	0.430739188	0.04234849	1.024675021	1.173655373	0.052896463	0.210587753	2.198330394	0.024090869	0.013860103	0.024090869	8	24.01612903
0.047837387	0.121650166	0.02997649	0.002528541	0.804427387	0.169487553	0.216266159	0.023111578	0.101094439	0.157883028	0.239377736	0.694447745	0.085546193	0.694447745	4	23.9972973
0.053507216	0.691733639	0.020911912	0.001157596	0.329852369	0.745240855	0.55351581	0.198623136	0.115071135	0.06532884	0.752138946	0.086300152	0.001603681	0.086300152	6	24
0.014665722	0.157183043	0.023058116	0.004481636	0.123849514	0.171848765	2.726611253	4.719022134	0.067212475	0.058554601	7.445633387	0.088858723	0.002505422	0.088858723	8	24
0.03163686	0.093443975	0.034915224	0.005565374	0.490745608	0.125080835	1.266900349	0.276628869	0.021740138	0.221247454	1.543529218	1.12099961	0.002765621	1.12099961	7	24.00277778
0.058137604	0.143678397	0.031497286	0.003546303	0.123175544	0.201816001	1.369281267	0.53037706	0.029295178	0.027623046	1.899658327	0.056657485	0.017108583	0.056657485	5	24
0.041017495	0.120827633	0.071598765	0.001067796	0.596425963	0.161845128	0.162064171	0.518772174	0.116024516	0.201752077	0.680836345	0.070372896	0.039738825	0.070372896	6	24
0.089304118	0.488351209	0.03244301	0.001240322	0.594388996	0.577655327	0.167900281	0.143492017	0.027306169	0.01862847	0.311392298	0.136694055	0.011961467	0.136694055	3	24
0.023407826	0.088311087	0.061706475	0.002061545	0.230294273	0.111718913	0.455454502	0.061284318	0.032560198	0.0778689	0.51673882	0.382854201	0.001916554	0.382854201	3	24
0.010553635	0.061487356	0.028098576	0.026068345	0.218327394	0.072040991	0.116497101	1.706246882	0.102353245	0.180600201	1.822743984	0.039256213	0.02374084	0.039256213	7	24.00285714
0.021441214	0.126286774	0.041606706	0.024581273	0.537835801	0.147727988	1.22911687	0.0102921	0.033790572	0.383890832	1.23940897	0.248517511	0.001747832	0.248517511	7	24.00277778
0.051060029	0.031191076	0.043689678	0.071947789	0.324439441	0.082251105	0.267910161	1.140903947	0.023217487	0.290502867	1.408814109	0.444705983	0.002477969	0.444705983	7	24
0.055206088	0.07967512	0.046063993	0.003658655	0.305687583	0.134881208	0.344637408	0.869303936	0.034066146	0.086030355	1.213941345	0.064161209	0.070926611	0.064161209	6	24
0.046053204	0.150326	0.03081787	0.004796375	0.286829888	0.196379204	0.67579346	0.110392369	0.023868094	0.116775853	0.78618583	0.025256621	0.023140114	0.025256621	6	24
0.056952973	0.184719012	0.031068531	0.005920872	0.07397959	0.241671985	0.031210617	1.175700987	0.048855554	0.033693742	1.206911604	0.006464531	0.014726077	0.006464531	8	24
0.089007181	0.266662906	0.041967251	0.001593863	0.216576768	0.355670087	0.097932418	0.477046615	0.058582871	0.077167128	0.574979033	0.019998461	0.040709631	0.019998461	8	23.99722222
0.027401113	0.203730566	0.047155538	0.001897532	0.837786638	0.231131679	0.317238662	0.034009558	0.05001069	0.150677978	0.35124822	0.086441052	0.00817021	0.086441052	4	24
0.041254996	0.205103106	0.088052631	0.005686728	0.05111516	0.246358102	2.885130135	1.516666443	0.071235842	0.028035643	4.401796579	0.062631475	0.001979547	0.062631475	8	24
0.050094261	0.168104207	0.033868441	0.002474898	0.231468142	0.218198468	0.530613844	0.185167665	0.083856251	0.046054346	0.715781509	0.121395261	0.005262883	0.121395261	3	23.99714286
0.016301865	0.111048282	0.079985603	0.001546046	0.431549466	0.127350147	0.325885064	0.064356518	0.067164045	0.094891372	0.390241582	0.551026693	0.001658071	0.551026693	3	24
0.03250872	0.160064206	0.038212011	0.017070319	0.235004886	0.192572925	1.313480724	1.395876205	0.02424048	0.140446449	2.709356929	0.069137791	0.004075377	0.069137791	8	24
0.035305709	0.131854535	0.036497267	0.003659935	0.448736778	0.167160244	0.360640062	0.574147811	0.107954925	0.157174571	0.934787873	0.069784731	0.045758958	0.069784731	6	24
0.068877955	0.227248377	0.072368684	0.002526495	0.33231673	0.296126332	0.162010927	0.502693048	0.069583992	0.077881054	0.664703976	0.043254956	0.038256622	0.043254956	6	24.0027027
0.041977709	0.055994379	0.060105955	0.039094235	0.224855654	0.097972088	0.173043643	1.835682358	0.022071721	0.129811044	2.008726	0.032042255	0.046870332	0.032042255	8	24.0027027
0.051288197	0.143642179	0.020911988	0.001104877	0.775572828	0.194930375	0.138770228	0.164477433	0.055733321	0.052566669	0.303247661	0.137028059	0.090749123	0.137028059	3	24
0.024467254	0.044101665	0.054582972	0.001706428	0.589119057	0.068568919	0.209112113	0.068377108	0.1597864	0.252053026	0.277489221	0.645156935	0.029990441	0.645156935	5	24
0.033391208	0.055343481	0.062536961	0.002019452	0.015645386	0.088734688	7.156852524	1.040268158	0.120485096	0.006410033	8.197120682	0.088963108	0.003069494	0.088963108	7	24
0.043711212	0.166808228	0.036719579	0.017435295	0.196905743	0.21051944	0.215013388	1.515899157	0.020701653	0.103220866	1.730912546	0.054829858	0.011647071	0.054829858	7	23.9972973
0.042825929	0.112914181	0.076576507	0.004385271	0.051487255	0.15574011	6.010437352	0.471564246	0.029514457	0.032083412	6.482001598	0.045566674	0.001054133	0.045566674	8	24
0.007735224	0.025883357	0.025447474	0.010658121	0.581492734	0.033618581	0.637586776	1.359301758	0.187369049	0.320307131	1.996888533	0.050443785	0.05905585	0.050443785	8	24.00588235
0.0262637	0.078746765	0.054210742	0.00144768	0.278415124	0.105010465	2.521140769	1.109132252	0.105553636	0.10019021	3.63027302	0.095167758	0.018276469	0.095167758	8	24
0.030245931	0.22506042	0.049380569	0.001652131	0.673893207	0.255306351	0.216602442	0.109482266	0.042265265	0.057675057	0.326084708	0.127050396	0.033976369	0.127050396	3	24.00285714
0.026087566	0.054820216	0.048343249	0.00866378	0.107950147	0.080907781	1.847955155	4.58567959	0.056897417	0.05246699	6.433634745	0.215716001	0.005455407	0.215716001	8	24
0.13695349	1.033121264	0.04135939	0.001234427	0.333059551	1.170074754	0.008293529	0.527372789	0.028928133	0.033416166	0.535666318	0.10235431	0.0041689	0.10235431	6	24.0027027
0.075529306	0.268441657	0.049373309	0.003523838	0.181104214	0.343970963	0.751554622	0.463279461	0.030852626	0.035107959	1.214834083	0.073756813	0.002613408	0.073756813	4	24
0.039083893	0.099254831	0.041432522	0.002325664	0.059649497	0.138338724	5.327705572	2.83860939	0.057951362	0.026915994	8.166314961	0.098156374	0.001602245	0.098156374	7	23.99722222
1.55246033	1.760647618	0.040062995	0.010016624	0.178879008	3.313107948	0.058947331	0.020409359	0.027004874	0.149478769	0.07935669	2.092152777	0.004163269	2.092152777	2	24
0.00881049	0.260331185	0.05007375	0.001054584	0.053033672	0.269141675	1.355973925	1.471594565	0.147802309	0.014608144	2.82756849	0.059264118	0.002355679	0.059264118	5	23.9972973
0.019541054	0.279355108	0.044715947	0.004518215	0.584952312	0.298896163	0.359782044	0.206846893	0.060782151	0.128911906	0.566628937	0.065768393	0.023813418	0.065768393	5	24
0.014231275	0.180524178	0.055105688	0.001102766	0.397342673	0.194755453	0.303283899	0.466859157	0.101204614	0.219942694	0.770143056	0.076552087	0.001344314	0.076552087	6	23.99714286
0.005232859	0.019557212	0.026749532	0.001339163	0.653428067	0.024790071	0.450296272	0.510344702	0.062805592	0.233713156	0.960640975	0.544295007	0.019228126	0.544295007	8	24
0.063519686	0.167885976	0.064725915	0.002080434	0.052939179	0.231405663	1.064341011	0.464929291	0.032298973	0.032296321	1.529270302	0.017043507	0.001929967	0.017043507	7	24
0.015617083	0.518800264	0.100126773	0.00339439	0.178234316	0.534417348	0.532513395	0.288689392	0.142664505	0.061685619	0.821202787	0.034151078	0.002478323	0.034151078	8	24
0.015790948	0.417815789	0.040184718	0.002370415	0.127046466	0.433606737	0.5232366	0.222345269	0.042645195	0.045029161	0.745581869	0.017355781	0.008287161	0.017355781	7	24
0.039215712	0.133077236	0.023890036	0.006188361	0.487185814	0.172292948	0.487167222	0.072646322	0.085949682	0.069258944	0.559813544	0.133665313	0.024942613	0.133665313	3	24
0.0233389	0.417945143	0.036960377	0.002456614	0.426993335	0.441284044	0.342392783	0.156702801	0.037129517	0.120815121	0.499095584	0.129109075	0.001304187	0.129109075	4	24
0.008167609	0.041832223	0.080818683	0.005185144	0.421248439	0.049999832	0.634296298	0.295205443	0.142963886	0.273288162	0.929501742	1.155502443	0.001725519	1.155502443	7	24.00294118
0.101014845	0.059065853	0.07201911	0.035093751	0.077021344	0.160080698	0.173571385	0.727813322	0.047001729	0.045801529	0.901384707	0.04078644	0.015100109	0.04078644	4	23.9972973
0.068813538	0.07051618	0.048803417	0.011102364	0.724566986	0.139329718	0.014975276	0.279865471	0.086994534	0.379329891	0.294840748	0.296892384	0.002704947	0.296892384	4	24
0.109253625	0.25890636	0.034809625	0.006467775	0.89554924	0.368159985	0.204498809	0.018094026	0.154057862	0.095368787	0.222592835	0.17696545	0.021495228	0.17696545	3	23.99722222
0.008145601	0.106871833	0.103742135	0.010650416	0.027322073	0.115017434	2.275544786	0.95130601	0.039458913	0.01717336	3.226850796	0.032467012	0.002058692	0.032467012	7	24.00285714
0.039757942	0.107912091	0.058709171	0.001339072	0.293113721	0.147670032	3.461661269	0.543946941	0.199967399	0.126408899	4.00560821	0.079839847	0.002556783	0.079839847	8	24
0.042740794	0.071106362	0.02966175	0.002386352	0.42289455	0.113847156	0.629630928	0.506165334	0.130274947	0.189115841	1.135796262	1.452639633	0.002259623	1.452639633	6	24
0.035460296	0.002068519	0.023970125	0.048461184	0.10691791	0.037528815	0.22141942	0.775059383	0.035611539	0.099440823	0.996478804	0.254171201	0.003379556	0.254171201	5	24
0.022581296	0.267458451	0.026586253	0.001574558	0.39516736	0.290039747	0.264901626	0.239874991	0.039302714	0.06214596	0.504776617	0.267989015	0.006483984	0.267989015	3	24
0.010576222	0.069006747	0.033226416	0.006561629	0.275841446	0.079582969	0.097769067	0.322693411	0.195047167	0.286890172	0.420462478	0.538796029	0.001644029	0.538796029	4	24
0.065906201	0.512023118	0.102955824	0.00313463	0.328590893	0.577929319	0.531408573	0.066610382	0.028281885	0.055815147	0.598018955	0.062601483	0.010968998	0.062601483	7	24
0.08329004	0.25142263	0.035186205	0.001211297	0.203072725	0.33471267	0.896704834	0.009177374	0.031297201	0.088543719	0.905882207	0.025414447	0.006104517	0.025414447	8	24
0.009238523	0.025138484	0.029425334	0.028899859	0.041047369	0.034377007	0.574819313	2.188129074	0.03368838	0.027310683	2.762948387	0.042058729	0.008359472	0.042058729	6	24.09310345
0.056874614	0.067737608	0.021979552	0.00209691	0.20079905	0.124612222	2.163596028	0.414229784	0.0884826	0.073680783	2.577825812	0.161036457	0.008143387	0.161036457	6	24
0.067046394	0.105286723	0.056958844	0.004133622	0.257189174	0.172333117	0.424180624	1.025270572	0.069951512	0.085734233	1.449451196	0.054214261	0.049539775	0.054214261	7	24
0.097727084	0.135528928	0.021634141	0.004365859	0.178155148	0.233256012	1.568059584	0.606771523	0.138018251	0.085315522	2.174831107	0.089770405	0.002367683	0.089770405	6	24
0.098701531	0.216492766	0.020120612	0.001241939	0.226889985	0.315194297	0.911906036	0.042955276	0.161116013	0.046606929	0.954861312	0.040635116	0.025280464	0.040635116	6	24
0.040496197	0.1558153	0.036265769	0.001145149	0.405870883	0.196311498	0.679254838	0.473875792	0.126254551	0.151412346	1.15313063	0.094992793	0.009153548	0.094992793	6	24
0.052718853	0.464704056	0.089546553	0.006067959	0.144983726	0.51742291	0.054456406	0.625215805	0.064411532	0.043478896	0.679672211	0.031833984	0.015807481	0.031833984	7	23.9972973
0.002555176	0.133809697	0.047368722	0.024235904	0.406398289	0.136364873	0.623410809	0.530117738	0.039359287	0.223515256	1.153528547	0.015462253	0.006291638	0.015462253	8	24
0.124226424	0.190522005	0.020378356	0.004828569	0.061179261	0.314748429	1.834658722	1.198146178	0.139489916	0.028700604	3.0328049	0.048311809	0.001167734	0.048311809	6	23.9972973
0.02654619	0.288405644	0.021697724	0.002673872	0.858189107	0.314951834	0.35140848	0.257582516	0.023069576	0.203814621	0.608990996	0.179048263	0.003574645	0.179048263	5	23.9972973
0.020367677	0.115199957	0.035597813	0.001005782	0.2374997	0.135567634	0.19663192	0.547014473	0.115691542	0.044371435	0.743646394	0.119072489	0.005369269	0.119072489	3	24.01176471
0.048805306	0.066724648	0.024181837	0.001419393	0.22475354	0.115529954	0.932058272	0.255491305	0.116956346	0.048996051	1.187549577	0.090506084	0.016766199	0.090506084	4	24
0.031076793	0.0980843	0.034788371	0.014874898	0.41011741	0.129161093	0.112718006	1.2292543	0.040215937	0.196580541	1.341972306	0.066161548	0.032621081	0.066161548	7	24
0.053030373	0.26016412	0.060459924	0.006074548	0.200255664	0.313194494	0.72716792	0.357431806	0.020803296	0.048447263	1.084599726	0.066437603	0.002709739	0.066437603	4	23.9972973
0.009255061	0.126583578	0.0883117	0.004415566	0.367800162	0.13583864	1.898181591	1.995129353	0.021319286	0.168359485	3.893310944	0.092228799	0.001121064	0.092228799	8	24
0.121879848	0.462111227	0.094827571	0.001695137	0.645244487	0.583991075	0.103143048	0.081204588	0.027577131	0.029862617	0.184347636	0.185153662	0.027669537	0.185153662	3	24
0.035972944	0.225355515	0.022083387	0.018362225	0.255590388	0.261328459	0.323412665	1.871467554	0.038417249	0.148237263	2.19488022	0.121806757	0.001306697	0.121806757	7	24
0.048365205	0.349339106	0.029321639	0.002485133	0.664664909	0.397704311	0.189111321	0.182207814	0.040612006	0.125954571	0.371319134	0.210725323	0.021365782	0.210725323	4	24
0.064361641	0.121901552	0.026055528	0.001149671	0.05199762	0.186263193	1.394494124	1.032733344	0.044373894	0.021114961	2.427227467	0.024232839	0.011254748	0.024232839	7	24
0.00402229	0.050959805	0.053005574	0.00550862	0.101128177	0.054982095	0.428464661	0.867019078	0.04499387	0.045690892	1.295483738	0.072425714	0.002908728	0.072425714	4	24.04
0.008512962	0.036929009	0.022501817	0.001684944	0.194133876	0.045441971	0.846715918	1.965033173	0.068814451	0.055579905	2.811749091	0.100100178	0.016281426	0.100100178	6	23.99428571
0.038804133	0.214901831	0.035270823	0.005499237	0.731926875	0.253705964	0.356541761	0.577045732	0.096660402	0.280907542	0.933587493	0.198652464	0.001859341	0.198652464	6	23.99722222
0.172095771	0.494653667	0.040690187	0.001445055	0.132710961	0.666749438	0.582164964	0.239279252	0.180681386	0.020147089	0.821444216	0.055977897	0.005302643	0.055977897	5	23.99722222
0.001458384	0.055213058	0.122837075	0.001450219	0.679941042	0.056671442	0.259593167	0.401249571	0.198443664	0.265103436	0.660842738	0.302147508	0.004796956	0.302147508	6	24
0.011469548	0.116142788	0.065316563	0.006570948	0.658787194	0.127612336	0.700888017	0.016693599	0.124468927	0.205069805	0.717581616	0.050494802	0.014694122	0.050494802	5	24
0.076118331	0.740371288	0.025464918	0.001367666	0.459579018	0.816489619	0.071445563	0.24610941	0.023438879	0.046684881	0.317554973	0.123310591	0.006126358	0.123310591	4	24
0.003533021	0.051634161	0.033357775	0.01791903	0.333393059	0.055167183	0.303056507	3.442709441	0.026825596	0.166322283	3.745765949	0.053608192	0.003097085	0.053608192	7	24.0125
0.090116722	0.450768343	0.038101021	0.005193293	0.584125021	0.540885066	0.224680714	0.069629603	0.053526665	0.221602815	0.294310318	0.154355093	0.013923385	0.154355093	5	24
0.265576277	0.019945478	0.028258046	0.032926209	0.051269299	0.285521756	0.081808777	0.631011603	0.033337217	0.048396472	0.71282038	0.012247572	0.005711613	0.012247572	6	24
0.00782889	0.026077024	0.062505537	0.001685323	0.87080716	0.033905914	0.036058282	0.136435589	0.051705335	0.28986869	0.172493871	0.800849262	0.111325918	0.800849262	6	23.97352941
0.067040861	0.10162344	0.029694622	0.032261594	0.3242678	0.168664301	0.758038624	0.004097111	0.025172852	0.172702295	0.762135735	0.024181629	0.036801679	0.024181629	6	24.00285714
0.055630485	0.138158343	0.026880236	0.003436705	0.158737031	0.193788829	1.185601713	0.16943368	0.17971111	0.069589666	1.355035393	0.012186637	0.021606415	0.012186637	8	24
0.019327376	0.103869045	0.067281599	0.001113209	0.084483556	0.123196421	0.8201006	1.69983893	0.101462743	0.041765311	2.51993953	0.025205064	0.001833335	0.025205064	6	23.98787879
0.083386458	1.184974955	0.041990722	0.001789815	0.531965366	1.268361414	0.014916098	0.360777968	0.054472111	0.057259062	0.375694066	0.092679449	0.00141421	0.092679449	6	24
0.022192639	0.113886055	0.029181297	0.003766296	0.407422968	0.136078694	0.234525948	1.303023328	0.153496548	0.193343832	1.537549276	0.050831018	0.005655762	0.050831018	6	24
0.360576451	0.041076391	0.086660888	0.006772749	0.351364405	0.401652842	0.009266578	0.592635666	0.020229645	0.247655754	0.601902244	0.067117017	0.001785499	0.067117017	8	24
0.054642096	0.382819731	0.082811795	0.002580819	0.514649872	0.437461828	0.415320711	0.039318557	0.114709044	0.142443467	0.454639269	0.057247972	0.018725709	0.057247972	7	24.00277778
0.048754136	0.071050976	0.020650047	0.057828832	0.257609263	0.119805112	0.181507086	0.025320098	0.099343276	0.368270012	0.206827184	4.30008811	0.003126441	4.30008811	3	24
0.049067005	0.093243929	0.047452436	0.008520296	0.099606252	0.142310934	0.438641143	1.978839518	0.190366213	0.061009316	2.417480661	0.054247163	0.011719055	0.054247163	6	23.9972973
