# Supplementary material for: An incoherent feed-forward loop switches the Arabidopsis clock rapidly between two hysteretic states
Source: Sci Rep. 2018 Sep 17;8:13944. doi: 10.1038/s41598-018-32030-z (PMC6141573; doi:10.1038/s41598-018-32030-z)
Supplement: Supplementary file 2 — Supplementary dataset [file 41598_2018_32030_MOESM2_ESM.zip › Code/M2/ODE_m2.m]

function yp = ODE_m2(y,mutant,nhill,beta_cb,beta_cl,K_cl,K_cp,K_ct,gamma_cca,...
                                    beta_pb,beta_pl,K_pl,K_pt,gamma_prr,...
                                    beta_toc,K_tc,gamma_toc)


if mutant == 1
    LWD = 0;
else
    LWD = 0.08324;
end

CCA = y(1);
PRR = y(2);
TOC = y(3);

eq1 = (beta_cb + beta_cl*LWD^nhill/(K_cl^nhill+LWD^nhill))*(K_cp^nhill/(K_cp^nhill+PRR^nhill))*...
      (K_ct^nhill/(K_ct^nhill+TOC^nhill))-gamma_cca*CCA;
eq2 = (beta_pb + beta_pl*LWD^nhill/(K_pl^nhill+LWD^nhill))* K_pt^nhill/(K_pt^nhill+TOC^nhill) - gamma_prr*PRR;
eq3 = beta_toc*(K_tc^nhill/(K_tc^nhill+CCA^nhill)) - gamma_toc*TOC;

yp = [eq1;eq2;eq3];
