# Supplementary material for: An incoherent feed-forward loop switches the Arabidopsis clock rapidly between two hysteretic states
Source: Sci Rep. 2018 Sep 17;8:13944. doi: 10.1038/s41598-018-32030-z (PMC6141573; doi:10.1038/s41598-018-32030-z)
Supplement: Supplementary file 2 — Supplementary dataset [file 41598_2018_32030_MOESM2_ESM.zip › Code/M2/r1_searching_octave.m]

clear
more off

%% User specify directory
indir = 'Path/to/the/FinalCode directory/';
outdir = 'Path/to/the/folder/you/want/to/save/the/results/';

cd(outdir);
if exist('param','dir') ~= 7
    mkdir('param');
end

if exist('stat','dir') ~= 7
    mkdir('stat');
end
workdir = strcat(indir,'M2');
cd(workdir);

%% add the path of functions folder
funcpath = strcat(indir,'functions');
addpath(funcpath)
tic;

i_seed = getenv('file_input');
i_seed = str2num(i_seed);

no_multi = 1;
par = 0;
n1 = 0;
n2 = 0;
n3 = 0;
n4 = 0;

opt = odeset("InitialStep", 1e-6,"RelTol", 1e-6, "AbsTol", 1e-9,"NormControl", "on","MaxStep",1e1);
t = 0:0.1:960;

for i = 1:30000
    i
    nhill = randi([2 8]);
    %% CCA
    log_rate = 3*rand();                                                   %
    gamma_cca = round((0.01 * 10^log_rate)*1E12)/1E12;                     
    
    lin_rate = rand();                                                     %
    beta_cb = gamma_cca*lin_rate;
    beta_cl = gamma_cca-beta_cb;
    
    log_rate = rand();                                                     %
    K_cl = round((0.02 * 10^log_rate)*1E12)/1E12;                             
    log_rate = 3*rand();                                                   %
    K_cp = round((0.001 * 10^log_rate)*1E12)/1E12;                             
    log_rate = 3*rand();                                                   %
    K_ct = round((0.001 * 10^log_rate)*1E12)/1E12;
    
    %% PRR

    log_rate = 3*rand();                                                   %
    gamma_prr = round((0.01 * 10^log_rate)*1E12)/1E12;                     
    
    lin_rate = rand();                                                     %
    beta_pb = gamma_prr*lin_rate;
    beta_pl = gamma_prr-beta_pb;
    
    log_rate = rand();                                                     %
    K_pl = round((0.02 * 10^log_rate)*1E12)/1E12;                             
    log_rate = 3*rand();                                                   %
    K_pt = round((0.001 * 10^log_rate)*1E12)/1E12;                             
    
    %% TOC

    log_rate = 3*rand();                                                   %
    gamma_toc = round((0.01 * 10^log_rate)*1E12)/1E12;                     
    
    beta_toc = gamma_toc;

    log_rate = 3*rand();                                                   %
    K_tc = round((0.001 * 10^log_rate)*1E12)/1E12;
    
    %% first run
    mutant = 0;
    fin = @(t,y)ODE_m2(y,mutant,nhill,beta_cb,beta_cl,K_cl,K_cp,K_ct,gamma_cca,...
                                      beta_pb,beta_pl,K_pl,K_pt,gamma_prr,...
                                      beta_toc,K_tc,gamma_toc);
                                
    [vt,vy] = ode23s(fin,[0,960], [0.1,0.1,0.1],opt);
    Y = interp1 (vt, vy, t); 
    
    CCA1_wt = Y(:,1);
    PRR9_wt = Y(:,2);
    TOC1_wt = Y(:,3);
    
    CCA_peaks = findAllPeaks(t,CCA1_wt,0);
    PRR_peaks = findAllPeaks(t,PRR9_wt,0);
    TOC_peaks = findAllPeaks(t,TOC1_wt,0);
    
    if length(CCA_peaks) >= 3 && length(PRR_peaks) >= 3 && length(TOC_peaks) >= 3
        
        result_CCA1_wt = oscChecker(t,CCA1_wt);
        result_PRR9_wt = oscChecker(t,PRR9_wt);
        result_TOC1_wt = oscChecker(t,TOC1_wt);
        
        %% select those who is oscillating
        if result_CCA1_wt(1) > 0 && result_PRR9_wt(1) > 0 && result_TOC1_wt(1) > 0
            n1 = n1+1;
            
            t_target = 24;
            t_system = result_CCA1_wt(3);
            t_norm = round((t_target/t_system)*1E12)/1E12;
            
            beta_cb = beta_cb/t_norm;
            beta_cl = beta_cl/t_norm;
            gamma_cca = gamma_cca/t_norm;
            
            beta_pb = beta_pb/t_norm;
            beta_pl = beta_pl/t_norm;
            gamma_prr = gamma_prr/t_norm;
            
            beta_toc = beta_toc/t_norm;
            gamma_toc = gamma_toc/t_norm;
            
            mutant = 0;
            fin = @(t,y)ODE_m2(y,mutant,nhill,beta_cb,beta_cl,K_cl,K_cp,K_ct,gamma_cca,...
                                              beta_pb,beta_pl,K_pl,K_pt,gamma_prr,...
                                              beta_toc,K_tc,gamma_toc);
            [vt,vy] = ode23s(fin,[0,960], [0.1,0.1,0.1],opt);
            Y = interp1 (vt, vy, t); 
            
            CCA1_wt = Y(:,1);
            PRR9_wt = Y(:,2);
            TOC1_wt = Y(:,3);
            
            result_CCA1_wt = oscChecker(t,CCA1_wt);
            result_PRR9_wt = oscChecker(t,PRR9_wt);
            result_TOC1_wt = oscChecker(t,TOC1_wt);
            
            p_prr9_wt = properties_checker_v2(PRR9_wt,t,24);
            p_toc1_wt = properties_checker_v2(TOC1_wt,t,24);
            
            %% prr need to express first before toc1
            if p_prr9_wt(3) < p_toc1_wt(3)

                prr9 = PRR9_wt(8881:9601);
                hill_p9 = K_cp.^nhill./(K_cp.^nhill+prr9.^nhill);
                toc1 = TOC1_wt(8881:9601);
                hill_t1 = K_ct.^nhill./(K_ct.^nhill+toc1.^nhill);
                
                %% both prr and toc need to work at CCA
                if min(hill_p9) < 0.66 && min(hill_t1) < 0.66
                    n2 = n2+1;
                    
                    mutant = 1;
                    fin = @(t,y)ODE_m2(y,mutant,nhill,beta_cb,beta_cl,K_cl,K_cp,K_ct,gamma_cca,...
                                                      beta_pb,beta_pl,K_pl,K_pt,gamma_prr,...
                                                      beta_toc,K_tc,gamma_toc);
                    [vt,vy] = ode23s(fin,[0,960], [0.1,0.1,0.1],opt);
                    Y = interp1 (vt, vy, t); 
                    
                    CCA1_mut = Y(:,1);
                    PRR9_mut = Y(:,2);
                    TOC1_mut = Y(:,3);
                    
                    CCA_peaks_mut = findAllPeaks(t,CCA1_mut,0);
                    PRR_peaks_mut = findAllPeaks(t,PRR9_mut,0);
                    TOC_peaks_mut = findAllPeaks(t,TOC1_mut,0);

                    if length(CCA_peaks_mut) >= 3 && length(PRR_peaks_mut) >= 3 && length(TOC_peaks_mut) >= 3
                        
                        result_CCA1_mut = oscChecker(t,CCA1_mut);
                        result_PRR9_mut = oscChecker(t,PRR9_mut);
                        result_TOC1_mut = oscChecker(t,TOC1_mut);
                        
                        %% select those who is oscillating in LWD1 mutant
                        if result_CCA1_mut(1) > 0 && result_PRR9_mut(1) > 0 && result_TOC1_mut(1) > 0
                            n3 = n3+1;
                            temp_amp = result_CCA1_wt(1) - result_CCA1_mut(1);
                            temp_per = result_CCA1_wt(3) - result_CCA1_mut(3);
                            
                            %% select those who is shorter period
                            if temp_per >= 3
                                n4 = n4+1;
                                
                                %% select those who is lower amplitude
                                if temp_amp >= (0.5*result_CCA1_wt(1))
                                    par = par+1;
                                    parameters(par,:) = [beta_cb,beta_cl,K_cl,K_cp,K_ct,gamma_cca,...
                                                         beta_pb,beta_pl,K_pl,K_pt,gamma_prr,...
                                                         beta_toc,K_tc,gamma_toc,nhill,result_CCA1_wt(3)];
                                endif;
                            endif;
                        endif;
                    endif;
                endif;
            endif;
        endif;
    endif;
    if i == (no_multi*1000)
        [i,n1,n2,n3,n4,par]
        no_multi = no_multi+1;
        toc;
    endif;
endfor;

filename_1 = 'parameters_';
ext = '.csv';
i_seed = num2str(i_seed)
full_name1 = strcat(filename_1,i_seed,ext);
folder_path = strcat(outdir,'param');
temp = exist('parameters');
if temp == 1
    parameters_file = fullfile(folder_path, full_name1);
    dlmwrite(parameters_file,parameters,'delimiter',',','precision',12);
endif

statistic = [i,n1,n2,n3,n4,par];
filename_2 = 'stat_';
full_name2 = strcat(filename_2,i_seed,ext);
folder_path = strcat(outdir,'stat');

stat_file = fullfile(folder_path, full_name2);
csvwrite(stat_file, statistic);

toc;
