# Supplementary material for: An incoherent feed-forward loop switches the Arabidopsis clock rapidly between two hysteretic states
Source: Sci Rep. 2018 Sep 17;8:13944. doi: 10.1038/s41598-018-32030-z (PMC6141573; doi:10.1038/s41598-018-32030-z)
Supplement: Supplementary file 2 — Supplementary dataset [file 41598_2018_32030_MOESM2_ESM.zip › Code/M2/r2_genpertub_test.m]

clear

%% User specify directory
indir = 'Path/to/the/FinalCode directory/';
outdir = 'Path/to/the/folder/you/want/to/save/the/results/';

%% directory preparation
cd(outdir);

if exist('ccamut','dir') ~= 7
    mkdir('ccamut');
end

if exist('prrmut','dir') ~= 7
    mkdir('prrmut');
end

if exist('tocmut','dir') ~= 7
    mkdir('tocmut');
end
workdir = strcat(indir,'M2');
cd(workdir);

%% add the path of functions folder
funcpath = strcat(indir,'functions');
addpath(funcpath)
tic;

%% the calculation

load('Load/the/parameter/file/obtained/from/step1/') 
%% convert it from csv into mat file and load it. example: M2_param_obtained.mat
for iseed = 1:size(parameters,1)
    
    beta_cb = parameters(iseed,1);
    beta_cl = parameters(iseed,2);
    K_cl = parameters(iseed,3);
    K_cp = parameters(iseed,4);
    K_ct = parameters(iseed,5);
    gamma_cca = parameters(iseed,6);
    
    beta_pb = parameters(iseed,7);
    beta_pl = parameters(iseed,8);
    K_pl = parameters(iseed,9);
    K_pt = parameters(iseed,10);
    gamma_prr = parameters(iseed,11);
    
    beta_toc = parameters(iseed,12);
    K_tc = parameters(iseed,13);
    gamma_toc = parameters(iseed,14);
    
    nhill = parameters(iseed,15);
    
    initial_condition = [0.1,0.1,0.1];
    end_time = 960;
    tspan = 0:0.1:end_time;
    mutant = 0;
    
    %% for CCA1/LHY mutant
    ccamut = cell(201,4);
    i_no = 1;
    for i = 0:0.01:2
        mut_cca = i;
        beta_cb = parameters(iseed,1) * mut_cca;
        beta_cl = parameters(iseed,2) * mut_cca;
        
        [t,Y] = ode23s(@(t,y)ODE_m2(y,mutant,nhill,beta_cb,beta_cl,K_cl,K_cp,K_ct,gamma_cca,...
                                    beta_pb,beta_pl,K_pl,K_pt,gamma_prr,...
                                    beta_toc,K_tc,gamma_toc),tspan, initial_condition);
        CCA1 = Y(:,1);
        PRR9 = Y(:,2);
        TOC1 = Y(:,3);
        
        result_CCA1 = oscChecker(t,CCA1);
        result_PRR9 = oscChecker(t,PRR9);
        result_TOC1 = oscChecker(t,TOC1);
        
        ccamut{i_no,1} = result_CCA1(1);
        ccamut{i_no,2} = result_PRR9(1);
        ccamut{i_no,3} = result_TOC1(1);
        ccamut{i_no,4} = result_CCA1(3);
        i_no = i_no+1;
        
    end
    beta_cb = parameters(iseed,1);
    beta_cl = parameters(iseed,2);
    toc;
    
    %% for PRR9/7 mutant
    prrmut = cell(201,4);
    i_no = 1;
    for i = 0:0.01:2
        mut_prr = i;
        beta_pb = parameters(iseed,7) * mut_prr;
        beta_pl = parameters(iseed,8) * mut_prr;
        
        [t,Y] = ode23s(@(t,y)ODE_m2(y,mutant,nhill,beta_cb,beta_cl,K_cl,K_cp,K_ct,gamma_cca,...
                                    beta_pb,beta_pl,K_pl,K_pt,gamma_prr,...
                                    beta_toc,K_tc,gamma_toc),tspan, initial_condition);
        CCA1 = Y(:,1);
        PRR9 = Y(:,2);
        TOC1 = Y(:,3);
        
        result_CCA1 = oscChecker(t,CCA1);
        result_PRR9 = oscChecker(t,PRR9);
        result_TOC1 = oscChecker(t,TOC1);
        
        prrmut{i_no,1} = result_CCA1(1);
        prrmut{i_no,2} = result_PRR9(1);
        prrmut{i_no,3} = result_TOC1(1);
        prrmut{i_no,4} = result_CCA1(3);
        i_no = i_no+1;
    end
    beta_pb = parameters(iseed,7);
    beta_pl = parameters(iseed,8);
    toc;
    
    %% for PRR5/TOC1 mutant
    tocmut = cell(201,4);
    i_no = 1;
    for i = 0:0.01:2
        mut_toc = i;
        beta_toc = parameters(iseed,12) * mut_toc;
        
        [t,Y] = ode23s(@(t,y)ODE_m2(y,mutant,nhill,beta_cb,beta_cl,K_cl,K_cp,K_ct,gamma_cca,...
                                    beta_pb,beta_pl,K_pl,K_pt,gamma_prr,...
                                    beta_toc,K_tc,gamma_toc),tspan, initial_condition);
        CCA1 = Y(:,1);
        PRR9 = Y(:,2);
        TOC1 = Y(:,3);
        
        result_CCA1 = oscChecker(t,CCA1);
        result_PRR9 = oscChecker(t,PRR9);
        result_TOC1 = oscChecker(t,TOC1);
        
        tocmut{i_no,1} = result_CCA1(1);
        tocmut{i_no,2} = result_PRR9(1);
        tocmut{i_no,3} = result_TOC1(1);
        tocmut{i_no,4} = result_CCA1(3);
        i_no = i_no+1;
    end
    beta_toc = parameters(iseed,12);
    toc;
    
    %% save the file
    i_seed = num2str(iseed);
    folder_path1 = strcat(outdir,'ccamut');
    filename_1 = 'ccamut_';
    full_name1 = strcat(filename_1,i_seed);
    parameters_file1 = fullfile(folder_path1, full_name1);
    save(parameters_file1,'ccamut')
    
    folder_path1 = strcat(outdir,'prrmut');
    filename_1 = 'prrmut_';
    full_name1 = strcat(filename_1,i_seed);
    parameters_file1 = fullfile(folder_path1, full_name1);
    save(parameters_file1,'prrmut')
    
    folder_path1 = strcat(outdir,'tocmut');
    filename_1 = 'tocmut_';
    full_name1 = strcat(filename_1,i_seed);
    parameters_file1 = fullfile(folder_path1, full_name1);
    save(parameters_file1,'tocmut')
   
    clearvars -except parameters iseed indir outdir
end
