# Supplementary material for: An incoherent feed-forward loop switches the Arabidopsis clock rapidly between two hysteretic states
Source: Sci Rep. 2018 Sep 17;8:13944. doi: 10.1038/s41598-018-32030-z (PMC6141573; doi:10.1038/s41598-018-32030-z)
Supplement: Supplementary file 2 — Supplementary dataset [file 41598_2018_32030_MOESM2_ESM.zip › Code/M2/r4_genpertub_select.m]

clear

load('Load/the/parameter/file/obtained/from/step3/') 
%% convert it from csv into mat file and load it. example: mutant_M2.mat

i_no = 1;
for i = 1:size(mutant,1)
    tempcca = mutant{i,1};
    wtno = 101;
    
    wtper = tempcca(wtno,4);
    for j = (wtno-1):-1:1
        
        temp_per = tempcca(j,4);
        per_diff = (wtper - temp_per);
        
        if temp_per ~= 0
            if per_diff < 0 %% if it is longer then break
                break
            elseif per_diff > 3 %% keep it if it is shorter than 3 hr
                pass_par(i_no,:) = [i,j,wtper,temp_per];
                i_no = i_no+1;
                break
            end
        else
            break
        end
    end
end

i_no = 1;
for i = 1:size(pass_par,1)
    inno = pass_par(i,1);
    tempprr = mutant{inno,2};
    wtno = 101;
    
    wtper = tempprr(wtno,4);
    for j = (wtno-1):-1:1
        
        temp_per = tempprr(j,4);
        per_diff = (wtper - temp_per);
        
        if temp_per ~= 0
            if per_diff > 0 %% if its shorter then break
                break
            elseif per_diff < -1 %% keep it if it is longer than 1 hr
                pass_par2(i_no,:) = [pass_par(i,:),j,wtper,temp_per];
                i_no = i_no+1;
                break
            end
        else
            break
        end
    end
end

i_no = 1;
for i = 1:size(pass_par2,1)
    inno = pass_par2(i,1);
    temptoc = mutant{inno,3};
    wtno = 101;
    
    wtper = temptoc(wtno,4);
    for j = (wtno-1):-1:1
        
        temp_per = temptoc(j,4);
        per_diff = (wtper - temp_per);
        
        if temp_per ~= 0
            if per_diff < 0 %% if its longer then break
                break
            elseif per_diff > 3 %% keep it if it is shorter than 3 hr
                pass_par3(i_no,:) = [pass_par2(i,:),j,wtper,temp_per];
                i_no = i_no+1;
                break
            end
        else
            break
        end
    end
end

load('Load/the/parameter/file/obtained/from/step1/') 
%% convert it from csv into mat file and load it. example: M2_param_obtained.mat
if size(parameters,1) == size(mutant,1)
    for i = 1:size(pass_par3,1)
        inno = pass_par3(i,1);
        selpar(i,:) = parameters(inno,:);
    end
end
clear parameters
parameters = selpar;
clear selpar

save('M2_param_selected','parameters')
