# Supplementary material for: An incoherent feed-forward loop switches the Arabidopsis clock rapidly between two hysteretic states
Source: Sci Rep. 2018 Sep 17;8:13944. doi: 10.1038/s41598-018-32030-z (PMC6141573; doi:10.1038/s41598-018-32030-z)
Supplement: Supplementary file 2 — Supplementary dataset [file 41598_2018_32030_MOESM2_ESM.zip › Code/M3/M3_param_selected.csv]

0.337030101	0.543655939	0.03468702	0.009306098	0.825574199	0.88068604	1.036736759	0.009742451	0.055094387	0.343526294	0.013436416	1.04647921	0.408851962	0.03354373	0.408851962	5	5
0.309996098	0.371370412	0.069417232	0.001295113	0.093378661	0.68136651	0.661332441	0.767157215	0.185923816	0.734684491	0.020603614	1.428489655	0.033534442	0.021309236	0.033534442	6	6
0.321070095	1.439149392	0.088245859	0.062700989	0.066242348	1.760219487	2.185147567	1.555834923	0.190845383	0.367696614	0.005172378	3.74098249	0.128336998	0.005580161	0.128336998	8	8
0.018791031	0.070826277	0.043052336	0.004685983	0.04828277	0.089617308	4.579679779	0.400711244	0.020333834	0.561217414	0.019970102	4.980391023	0.036921541	0.013895625	0.036921541	7	7
0.699531001	1.230963441	0.022922731	0.004243691	0.532081525	1.930494442	0.19358693	0.588880394	0.068719701	0.206697878	0.008419492	0.782467324	0.271392542	0.002704413	0.271392542	3	3
0.345242782	1.739178361	0.057116631	0.013999574	0.193030787	2.084421143	0.669451904	0.318766043	0.149397836	0.480427889	0.017433366	0.988217947	0.096290654	0.007477189	0.096290654	4	4
0.320458334	0.220012752	0.020042642	0.00723969	0.200100301	0.540471086	0.635295847	0.037588485	0.099911558	0.168275908	0.018547214	0.672884331	0.867555765	0.001728093	0.867555765	3	3
0.252960302	1.167435865	0.044809056	0.004794368	0.217867713	1.420396168	0.10558892	0.396395084	0.029184446	0.978153675	0.04490674	0.501984003	0.04982283	0.00692927	0.04982283	7	7
0.095677274	1.686925409	0.134844162	0.002404273	0.206360748	1.782602684	1.506594212	0.086570966	0.155735036	0.077067104	0.004442535	1.593165178	0.145475305	0.009514869	0.145475305	6	6
0.60686158	1.712058155	0.057168688	0.004239863	0.172129496	2.318919735	0.836977731	1.793735673	0.038312361	0.206917972	0.030786099	2.630713404	0.112867217	0.020919693	0.112867217	4	4
0.08609215	0.283369611	0.037229112	0.009559164	0.309335637	0.369461761	0.65500164	0.195965665	0.115607721	0.317345565	0.182529703	0.850967305	0.048449676	0.001523644	0.048449676	7	7
1.226065142	1.066132462	0.026437278	0.017691807	0.065372085	2.292197604	0.199739842	0.898827322	0.0807218	0.170955601	0.013590368	1.098567164	0.127065729	0.019455056	0.127065729	2	2
0.15704341	1.671821451	0.034589604	0.001309248	0.309559249	1.828864861	1.290344833	0.37887021	0.039953788	0.213279067	0.002805544	1.669215043	0.214198727	0.003245919	0.214198727	3	3
0.036210039	2.938351528	0.088909859	0.002523179	0.566415605	2.974561567	0.453477175	0.428852555	0.054463866	0.122253264	0.025817237	0.88232973	0.17799439	0.001892869	0.17799439	4	4
0.086679491	0.125130853	0.025538279	0.001145585	0.534560447	0.211810344	0.350382463	0.281117346	0.108754782	0.099560145	0.129410099	0.631499809	0.353823029	0.013463549	0.353823029	4	4
0.397474557	1.051436657	0.081357925	0.016288634	0.229440053	1.448911214	0.395355348	0.338332409	0.051609289	0.150907184	0.004243331	0.733687757	0.423689279	0.004620436	0.423689279	3	3
1.217199513	2.876643971	0.039765236	0.002430929	0.139357523	4.093843484	2.405542467	1.69076116	0.051567141	0.13190219	0.004744997	4.096303627	0.147831148	0.00115481	0.147831148	3	3
0.312516477	0.653765236	0.063884385	0.002747304	0.943740863	0.966281714	0.152858265	0.146710164	0.165922175	0.228819672	0.001194323	0.29956843	0.751890414	0.042698432	0.751890414	4	4
0.131954893	1.349848444	0.115336091	0.005759402	0.062732063	1.481803336	1.103891472	3.559392986	0.020109752	0.107688	0.008947881	4.663284458	0.091058304	0.003839611	0.091058304	5	5
0.069856413	0.452947733	0.025074293	0.001470298	0.253443437	0.522804146	2.300303004	1.462981657	0.037444007	0.368632278	0.002198361	3.763284661	0.367312133	0.01758388	0.367312133	7	7
0.498668476	3.332530471	0.059873945	0.00407641	0.246176794	3.831198947	0.898327715	0.612100999	0.034648729	0.355606246	0.002429844	1.510428714	0.211017412	0.00120129	0.211017412	4	4
0.701766259	1.911609722	0.091640771	0.017325774	0.323789708	2.613375981	0.693930568	0.541943607	0.054042028	0.174383564	0.005211523	1.235874176	0.323859863	0.008414608	0.323859863	4	4
0.07649826	0.066298707	0.025047304	0.001778884	0.144764794	0.142796967	0.023576368	0.838337387	0.042777633	0.419211954	0.01410538	0.861913755	0.113313632	0.020321332	0.113313632	3	3
0.048645189	0.44032704	0.094960639	0.001462404	0.82306059	0.488972229	0.04625988	0.290444649	0.049059008	0.405908732	0.099220433	0.336704529	0.12578074	0.03171118	0.12578074	5	5
0.023421481	0.080675575	0.066064678	0.001252329	0.286362227	0.104097056	2.971316798	0.149955535	0.037660657	0.139411596	0.131318583	3.121272333	0.064391209	0.006226121	0.064391209	8	8
0.406959643	0.741767863	0.114737189	0.002142656	0.23398587	1.148727507	0.795868035	0.223188279	0.094878577	0.266263586	0.056144638	1.019056314	0.041495556	0.00212276	0.041495556	5	5
0.084908483	0.413147616	0.02831528	0.002251582	0.59655041	0.498056099	0.4474308	0.30313174	0.104233075	0.283997696	0.087358667	0.75056254	0.41964002	0.0017702	0.41964002	4	4
0.156798866	0.661494108	0.053882476	0.006163188	0.696225166	0.818292974	0.034126187	0.66828718	0.023379303	0.36516463	0.003267678	0.702413367	0.550093268	0.003677317	0.550093268	5	5
0.190465516	0.789040384	0.063472154	0.030649863	0.42447248	0.9795059	0.373679359	0.077482068	0.027140233	0.685070357	0.233459489	0.451161428	0.055168623	0.003337249	0.055168623	8	8
0.403594804	0.743305111	0.027067511	0.11108684	0.764931256	1.146899915	0.145018223	0.077338007	0.032102182	0.500413599	0.032235219	0.22235623	0.512481881	0.051030217	0.512481881	4	4
0.185244717	0.321344015	0.077395383	0.001281934	0.96266341	0.506588733	0.193040108	0.597265952	0.051399982	0.087711787	0.031522403	0.79030606	0.510596535	0.003827341	0.510596535	3	3
0.29432934	0.328430023	0.068024644	0.001408127	0.627909499	0.622759363	0.146973041	0.251440238	0.027030346	0.015368227	0.009026315	0.398413279	0.674488021	0.00173549	0.674488021	2	2
0.841755439	0.814519675	0.039768643	0.001877052	0.878967506	1.656275114	1.280215071	0.060275194	0.045990647	0.083677575	0.001868325	1.340490265	3.279284298	0.004873592	3.279284298	3	3
0.065193303	0.283807907	0.024549606	0.002746082	0.541588857	0.349001211	0.96434848	0.46010278	0.056023938	0.09700873	0.028615701	1.42445126	0.701629727	0.006346193	0.701629727	3	3
0.446129331	0.971486741	0.030856463	0.018369932	0.33649298	1.417616072	0.236406784	0.480798416	0.091591686	0.372950628	0.048455538	0.7172052	0.229766065	0.036004526	0.229766065	4	4
0.676285777	0.791268559	0.058507013	0.001452872	0.327837481	1.467554336	1.315177383	0.423575543	0.041925309	0.456527278	0.09014966	1.738752926	0.059782779	0.002735675	0.059782779	7	7
0.007323672	0.021950411	0.026357289	0.006424363	0.656922026	0.029274084	0.30759065	0.513852393	0.020532509	0.289831557	0.282692979	0.821443043	0.19684643	0.066993175	0.19684643	7	7
0.062972314	0.472653835	0.041278713	0.015663916	0.330118927	0.53562615	0.169960526	1.217288644	0.089540957	0.580605909	0.025881668	1.387249169	0.359844437	0.005499343	0.359844437	7	7
0.080941347	0.309145957	0.021140535	0.006053004	0.735539581	0.390087304	0.649640818	0.238505863	0.072356886	0.494688951	0.001989325	0.888146682	1.026360264	0.010924772	1.026360264	8	8
0.078404609	0.143877388	0.038249287	0.013377405	0.802661773	0.222281997	0.350295851	0.291754361	0.045330942	0.484354803	0.22707744	0.642050213	0.102061117	0.176767214	0.102061117	5	5
0.171073778	0.183071053	0.036199099	0.004098779	0.031834333	0.354144831	1.304158717	0.953000449	0.060297644	0.910526097	0.007420736	2.257159165	0.039082691	0.002560796	0.039082691	5	5
0.038563486	0.045843052	0.070449953	0.002796789	0.500853192	0.084406538	0.700894299	0.191208519	0.151756362	0.157964798	0.130468111	0.892102819	0.096023806	0.077833662	0.096023806	4	4
0.025624311	0.091772286	0.078688728	0.001551862	0.09942786	0.117396596	0.773074447	0.763478528	0.092439132	0.75783067	0.034007534	1.536552976	0.187024995	0.001923376	0.187024995	4	4
0.026647627	0.241299388	0.053415635	0.016791015	0.421849607	0.267947014	0.421667116	0.126526459	0.047085237	0.244633995	0.276039187	0.548193575	0.031550925	0.00327208	0.031550925	7	7
0.476529688	0.627178065	0.044393814	0.036083076	0.383927959	1.103707754	0.599517033	0.032769867	0.062616416	0.234971994	0.008873541	0.6322869	0.581272408	0.041213142	0.581272408	3	3
1.294933321	2.023007927	0.067551824	0.010111633	0.447976008	3.317941249	0.336279141	0.996110169	0.023550949	0.472343878	0.001301249	1.33238931	0.59578586	0.004062314	0.59578586	8	8
0.116312701	0.262452079	0.068154156	0.002051052	0.509384557	0.37876478	0.305895972	0.186877131	0.020858552	0.047688581	0.032973518	0.492773104	1.076934415	0.002519923	1.076934415	3	3
0.012405334	0.07056728	0.024732845	0.003145187	0.765134577	0.082972614	0.252626306	0.23959052	0.020654045	0.49541024	0.134303247	0.492216826	0.353200347	0.056317881	0.353200347	4	4
0.586875664	0.666220622	0.026995638	0.013941413	0.145979186	1.253096287	0.488689863	0.297763581	0.026736166	0.830888013	0.069487976	0.786453444	0.046127496	0.001727215	0.046127496	8	8
0.104054313	0.222929663	0.037247505	0.014738833	0.355846088	0.326983976	0.434161338	0.048268762	0.198497	0.877157341	0.125873127	0.4824301	0.07010063	0.012473496	0.07010063	4	4
0.039141295	0.185842945	0.094317635	0.009753318	0.790438114	0.224984239	0.586910364	0.018021339	0.036231696	0.10570733	0.264087874	0.604931704	0.354213639	0.012503743	0.354213639	6	6
0.322051305	1.12789647	0.053618494	0.001733946	0.123379297	1.449947775	0.225573016	0.123088627	0.041552379	0.036988524	0.001680553	0.348661643	0.75195512	0.002776496	0.75195512	2	2
0.527642338	0.508060166	0.038055178	0.023739596	0.363919774	1.035702504	0.172830071	0.387831907	0.035619395	0.420301651	0.043002046	0.560661978	0.69732299	0.005517765	0.69732299	5	5
1.883848778	3.556377204	0.052451223	0.00149669	0.137468929	5.440225982	2.741644624	0.004135687	0.112430427	0.176102583	0.001296503	2.745780311	0.19170899	0.018782542	0.19170899	3	3
0.233502948	0.866731667	0.052032269	0.007045225	0.446459896	1.100234615	0.385590819	0.687910759	0.045365582	0.530809417	0.053235116	1.073501578	0.174190201	0.030312537	0.174190201	8	8
0.469614072	0.056547334	0.126184278	0.016885598	0.387792737	0.526161406	0.085553261	0.947207345	0.02691127	0.503994407	0.109844187	1.032760606	0.14612985	0.002582364	0.14612985	5	5
0.071992025	0.418220995	0.039687542	0.008937087	0.597272845	0.49021302	0.106070907	0.912741704	0.069574059	0.480348311	0.117333229	1.018812612	0.299993587	0.001733703	0.299993587	6	6
0.101070305	0.578061177	0.034768309	0.004243832	0.623392789	0.679131483	0.697550934	0.414698435	0.076162437	0.406263138	0.08287023	1.112249369	0.181721512	0.021670989	0.181721512	6	6
0.593601926	1.923634115	0.100232953	0.001257819	0.899090714	2.517236041	0.158397786	0.210434671	0.100987639	0.1606815	0.010188686	0.368832457	0.241778958	0.006806123	0.241778958	3	3
0.451984158	0.792688405	0.03677295	0.00341805	0.188094715	1.244672563	0.302043457	4.862783515	0.029457798	0.347755449	0.013697701	5.164826973	0.172761781	0.010453541	0.172761781	6	6
0.090625467	0.2150144	0.043872915	0.030625362	0.282575871	0.305639867	0.182801108	0.515230887	0.029144218	0.407266448	0.158469902	0.698031995	0.042398388	0.015999606	0.042398388	6	6
0.027678258	0.108456298	0.036229601	0.028973002	0.157461484	0.136134555	1.195495664	0.185660185	0.185972499	0.628158514	0.098136167	1.38115585	0.017743746	0.010197477	0.017743746	6	6
0.047809437	0.130008451	0.0907772	0.011342557	0.293448279	0.177817889	0.597173922	1.959507296	0.033929083	0.073286227	0.101356259	2.556681218	0.636266644	0.002695801	0.636266644	7	7
0.249820834	0.450128579	0.050436766	0.001219326	0.382203449	0.699949413	1.162554502	0.936334057	0.034472912	0.252889882	0.009037594	2.098888558	0.271488939	0.025558487	0.271488939	5	5
2.527549913	3.263301507	0.086318502	0.003088858	0.195523332	5.790851419	0.514107273	0.044102029	0.025816204	0.314859764	0.019227478	0.558209303	0.15082986	0.001211631	0.15082986	4	4
0.004119382	0.055617337	0.021759299	0.00258763	0.704018164	0.05973672	0.341258774	0.986342502	0.029012096	0.286234625	0.250259145	1.327601276	0.388911104	0.015631582	0.388911104	7	7
0.070490146	0.226224094	0.032196933	0.023080464	0.231153476	0.29671424	1.562766608	0.376225475	0.046403417	0.355390002	0.134531576	1.938992083	0.071406496	0.001198723	0.071406496	7	7
1.018477757	1.48729027	0.044561856	0.035393926	0.247201848	2.505768027	0.104304118	0.651056628	0.096270359	0.483465971	0.01369722	0.755360746	0.17828582	0.015442031	0.17828582	4	4
0.002726805	0.059481299	0.05115314	0.001242996	0.092195355	0.062208105	0.953373942	2.444776181	0.050127807	0.498571308	0.044253465	3.398150124	1.342951898	0.001132961	1.342951898	8	8
0.261107367	0.387786577	0.029531041	0.014625747	0.930305118	0.648893944	0.179091059	0.559612379	0.073148808	0.564105387	0.00250749	0.738703439	0.631909451	0.004823716	0.631909451	7	7
0.170363655	0.998589265	0.053416531	0.011427504	0.369548906	1.16895292	0.35255096	0.630804782	0.130120525	0.215598356	0.006862577	0.983355742	0.27286421	0.003412828	0.27286421	3	3
0.436624232	2.504911933	0.039444254	0.00213814	0.25828312	2.941536165	0.394249943	0.092920476	0.194457086	0.027207133	0.014624462	0.487170418	0.7008199	0.001793959	0.7008199	2	2
0.616202785	1.88080024	0.021251645	0.001840143	0.156297698	2.497003024	1.395621222	1.829171757	0.064130859	0.498313251	0.038616247	3.22479298	0.059542651	0.055810395	0.059542651	8	8
0.209648023	0.294705087	0.023404436	0.001030354	0.048097328	0.50435311	1.242760005	0.44717556	0.199816145	0.974029236	0.012535785	1.689935566	0.036961545	0.005669878	0.036961545	6	6
0.294160878	0.435218554	0.070661628	0.00399793	0.739970013	0.729379432	0.796799207	0.456655232	0.041033027	0.380482843	0.054507867	1.253454439	0.220098049	0.009715959	0.220098049	7	7
0.007734882	0.068256616	0.093286311	0.001183222	0.485624552	0.075991498	0.127638209	0.990036656	0.060148758	0.083641329	0.131160893	1.117674866	0.463015867	0.009668295	0.463015867	6	6
0.03206828	0.0054972	0.104596621	0.053609819	0.053631908	0.03756548	0.265640084	1.217289632	0.039160212	0.410870083	0.050883016	1.482929716	1.123314869	0.001065246	1.123314869	8	8
2.910399686	5.339463585	0.041379853	0.069346782	0.416936013	8.249863272	0.5137212	0.416434041	0.162670092	0.553824606	0.012847234	0.930155241	1.322451496	0.008611037	1.322451496	5	5
0.684091348	1.36721781	0.033980232	0.226619766	0.254636096	2.051309158	0.569440244	0.425446968	0.02039599	0.752867281	0.021068401	0.994887212	0.217369379	0.094992917	0.217369379	7	7
0.974278221	1.455594903	0.084545035	0.003016459	0.141561581	2.429873124	0.196336344	0.004745902	0.051115666	0.01052104	0.034897919	0.201082246	0.83038971	0.001750022	0.83038971	2	2
0.195087505	0.696956949	0.051587684	0.156021584	0.691893873	0.892044454	0.128702606	0.181785609	0.042511943	0.784040059	0.043629913	0.310488215	0.230787322	0.019682474	0.230787322	7	7
0.08260475	0.24272764	0.053167338	0.005211758	0.053752729	0.325332391	0.294385933	0.906890572	0.023029862	0.349049988	0.00999287	1.201276505	0.130875217	0.001829967	0.130875217	3	3
0.11086029	1.221520902	0.021064837	0.003551171	0.375441934	1.332381191	1.385624969	0.391023067	0.033150388	0.462773782	0.003234737	1.776648036	0.323491924	0.00594485	0.323491924	7	7
0.237409407	0.936307321	0.048249318	0.023897735	0.888567753	1.173716728	0.427250454	0.034215076	0.027881922	0.51017354	0.010376116	0.46146553	0.497169852	0.002900091	0.497169852	6	6
0.016760056	0.028470263	0.035724842	0.001200636	0.161392396	0.045230319	1.099589794	1.392365902	0.022944758	0.489051293	0.05341342	2.491955697	0.023936636	0.055890387	0.023936636	7	7
0.034970046	0.168431818	0.121462188	0.001083144	0.042488976	0.203401864	0.487424059	0.419323229	0.188276848	0.45274765	0.00855277	0.906747288	0.038199717	0.008773925	0.038199717	4	4
0.125550758	1.056368271	0.025344636	0.106295766	0.422538927	1.181919029	0.052453653	0.148930027	0.07721248	0.767986281	0.04810593	0.20138368	0.449491822	0.00337398	0.449491822	6	6
0.079732686	0.102215504	0.079016969	0.039030062	0.022817353	0.18194819	0.680133513	0.45509707	0.184341799	0.226184549	0.00726923	1.135230583	0.136751327	0.013885592	0.136751327	3	3
0.946003139	2.910046964	0.027571844	0.002317489	0.806728289	3.856050103	0.140349757	0.076905013	0.183900449	0.320837687	0.007164046	0.21725477	0.785033323	0.03827315	0.785033323	5	5
0.075161356	0.111534013	0.052943092	0.061277881	0.189913553	0.186695369	1.465239666	0.229088411	0.020382726	0.351120632	0.092372598	1.694328077	0.147315595	0.015668306	0.147315595	6	6
1.301051545	1.621199399	0.021035128	0.001930952	0.81477438	2.922250944	0.66609836	0.373400771	0.165526781	0.12234401	0.001581057	1.039499131	0.386406929	0.001283158	0.386406929	3	3
1.17644961	2.151361578	0.052640894	0.00692208	0.364246611	3.327811189	0.843707326	0.988787733	0.034983046	0.12744555	0.009159238	1.83249506	0.235840046	0.039697359	0.235840046	3	3
0.029205875	0.276930112	0.067395524	0.001580919	0.293294008	0.306135988	1.816756859	0.515449683	0.051223106	0.304093258	0.065217184	2.332206542	0.134867403	0.001010603	0.134867403	5	5
1.509183479	3.104437942	0.08868875	0.010730761	0.519232766	4.613621421	0.503594716	0.007922897	0.038357237	0.351897143	0.160419353	0.511517613	0.075489096	0.089873571	0.075489096	8	8
0.715820459	4.05687397	0.082770407	0.002695566	0.183022145	4.772694429	0.089287869	1.887174869	0.020503518	0.211239754	0.0023261	1.976462738	0.207442524	0.001145932	0.207442524	4	4
0.03165155	0.264972002	0.116317153	0.001650036	0.163363396	0.296623552	0.304868932	0.328459783	0.039832229	0.0055788	0.027974216	0.633328715	0.5957884	0.001630522	0.5957884	2	2
0.029019906	0.144607355	0.027959422	0.01533342	0.569337461	0.173627261	0.135448225	0.179106907	0.061204297	0.067013375	0.208971296	0.314555132	0.506430371	0.038155258	0.506430371	3	3
0.618257479	1.183203621	0.029450862	0.039578716	0.569486452	1.801461099	0.111707034	0.215344348	0.055594576	0.272974431	0.017276967	0.327051383	0.599741705	0.045537384	0.599741705	3	3
0.033608249	0.092859521	0.047728625	0.003970311	0.039532883	0.126467771	1.585231669	2.72986957	0.136071489	0.452225957	0.023354823	4.315101239	0.062221349	0.005640251	0.062221349	7	7
0.006874756	0.027701888	0.046006246	0.013463012	0.505358449	0.034576644	0.107662452	1.526334766	0.078864367	0.074692015	0.206735656	1.633997218	0.275887689	0.05749799	0.275887689	5	5
0.679000425	4.803189724	0.124366956	0.004334039	0.427362042	5.482190149	0.072467734	0.038991465	0.022104272	0.169858922	0.091538048	0.111459199	0.149034783	0.002677101	0.149034783	5	5
0.000669751	0.060066448	0.131315433	0.028670198	0.475358665	0.060736198	1.1286042	0.219993881	0.027090935	0.027358799	0.286333193	1.348598081	0.015209855	0.002697703	0.015209855	8	8
0.151094693	0.969135073	0.12162285	0.002282555	0.423981936	1.120229766	0.161408975	0.071766004	0.02807509	0.036548926	0.013533931	0.233174979	1.383050525	0.009827252	1.383050525	3	3
0.157735962	0.281374169	0.04951366	0.003323965	0.27387771	0.439110131	0.032604119	0.623363683	0.091711161	0.654126878	0.05786848	0.655967803	0.086196283	0.021346687	0.086196283	4	4
3.003338856	3.534626522	0.046308487	0.003356499	0.220010371	6.537965378	0.557611259	0.544484063	0.176231448	0.563289557	0.044049018	1.102095322	0.083098974	0.012459271	0.083098974	7	7
1.232044788	1.930219419	0.03674381	0.005210102	0.296849161	3.162264207	0.770027831	0.911663841	0.037123559	0.136249858	0.002253474	1.681691672	0.31410216	0.001031857	0.31410216	3	3
0.098687699	0.08374747	0.070137873	0.011060429	0.037493055	0.182435169	0.104716846	1.426515812	0.102269962	0.900133657	0.03159501	1.531232658	0.014991019	0.003061532	0.014991019	6	6
0.040821877	0.106492887	0.029943761	0.006199397	0.072876906	0.147314764	1.794120203	1.211538626	0.080462236	0.623259751	0.037921971	3.005658829	0.014699726	0.013793575	0.014699726	8	8
1.076016281	1.590676625	0.048816074	0.007768226	0.459384939	2.666692906	0.554596492	0.487465079	0.064662713	0.447042587	0.05744731	1.042061571	0.121107529	0.001652191	0.121107529	6	6
0.136585174	0.383950926	0.062426696	0.005575788	0.381012914	0.5205361	0.312582789	0.036907506	0.047515205	0.049117513	0.181646991	0.349490295	0.209009332	0.002249733	0.209009332	4	4
0.033211919	0.093189198	0.036396554	0.016398238	0.308514812	0.126401117	0.159835516	2.168851615	0.061414343	0.344152675	0.135938159	2.328687132	0.107161716	0.011801612	0.107161716	6	6
0.01997981	0.077315913	0.058418858	0.002248187	0.746490208	0.097295723	0.138815197	0.007351615	0.152841175	0.694283028	0.205621469	0.146166812	1.286232737	0.010192442	1.286232737	4	4
0.214635755	0.827765855	0.023817172	0.015916127	0.610943482	1.042401611	0.349362845	0.189177227	0.050223098	0.576751764	0.010891641	0.538540071	0.439538136	0.009334508	0.439538136	7	7
0.20218022	1.317911418	0.034121156	0.007160023	0.275817171	1.520091638	0.114784685	0.479335057	0.037284754	0.241776278	0.002941637	0.594119742	1.128248719	0.00103487	1.128248719	4	4
0.185086619	2.181392745	0.027602506	0.062589634	0.154188444	2.366479364	0.366454647	0.755231512	0.047133583	0.438567343	0.009307555	1.121686159	0.217267302	0.001358054	0.217267302	4	4
0.050489153	0.133817176	0.024063576	0.007331645	0.138035527	0.184306329	0.981838229	0.348378567	0.033960032	0.963064828	0.073731251	1.330216796	0.014413635	0.010621098	0.014413635	7	7
0.238088518	0.257031999	0.030010104	0.014071664	0.023229668	0.495120517	1.203052931	1.265325824	0.022357389	0.190514683	0.003788578	2.468378754	0.284355307	0.001245627	0.284355307	3	3
0.022924466	0.224827136	0.051134571	0.001031816	0.678127577	0.247751602	0.769519149	0.249593249	0.030045777	0.126372222	0.103774763	1.019112397	0.241206399	0.001321418	0.241206399	4	4
0.673760938	0.866734331	0.062312774	0.003083279	0.458764072	1.540495269	0.297397347	0.065122469	0.044030802	0.241813737	0.069283464	0.362519816	0.180103845	0.048470606	0.180103845	3	3
0.220149363	0.255630437	0.059557204	0.003504518	0.454348935	0.4757798	0.057121127	0.861476816	0.167609974	0.647463573	0.069008498	0.918597943	0.249871566	0.016677308	0.249871566	8	8
0.49740146	0.765158695	0.039068347	0.007473338	0.721214024	1.262560155	0.068778305	0.217582205	0.125553667	0.334556574	0.117417942	0.286360509	0.394835013	0.104217449	0.394835013	4	4
1.307295079	10.88469173	0.07003873	0.001354245	0.102191521	12.19198681	0.180049059	0.036404809	0.144221249	0.024550207	0.001819324	0.216453869	0.647862264	0.001008549	0.647862264	2	2
0.288423904	1.389987071	0.070519184	0.012216653	0.613547199	1.678410975	0.055328388	0.061083588	0.139413997	0.124593018	0.067306295	0.116411976	0.408581751	0.022682464	0.408581751	3	3
0.17429311	1.570738525	0.047547861	0.003772862	0.163401419	1.745031635	2.266644643	0.902860383	0.029448427	0.427024323	0.026063716	3.169505026	0.124082437	0.030755812	0.124082437	7	7
0.013696574	0.036093042	0.03585219	0.004403963	0.205555828	0.049789615	1.084555973	1.060300614	0.057513706	0.222265218	0.080957612	2.144856587	0.044434245	0.031503187	0.044434245	6	6
0.014826855	0.135666579	0.151873932	0.0088163	0.566455183	0.150493434	0.745584654	0.059723187	0.034127107	0.038614985	0.143563217	0.805307842	0.242139746	0.015153428	0.242139746	4	4
0.107426992	0.810801068	0.052092185	0.047790162	0.657473681	0.91822806	0.487143293	0.005501126	0.15117827	0.52510535	0.085845323	0.492644418	0.542294922	0.004414788	0.542294922	6	6
0.707701833	0.001831038	0.173933438	0.029736529	0.174487031	0.709532871	0.107214391	0.290381677	0.031854074	0.249556592	0.002121223	0.397596067	2.336940923	0.005899264	2.336940923	3	3
0.311271687	0.45395272	0.024995836	0.013605564	0.773869468	0.765224407	0.426806566	0.049467502	0.078171905	0.476767736	0.185080316	0.476274069	0.186564293	0.012904953	0.186564293	5	5
0.267958474	0.979418064	0.066426366	0.005185354	0.719018207	1.247376538	0.073030433	0.079397452	0.064214941	0.323629785	0.099804491	0.152427884	0.286468346	0.01981882	0.286468346	4	4
0.092254861	0.316367813	0.033991146	0.018749784	0.585465151	0.408622673	0.152662873	0.960342539	0.071571284	0.567005624	0.016647271	1.113005412	0.418434383	0.014420139	0.418434383	7	7
0.074387546	0.431476068	0.104494445	0.002249586	0.762825981	0.505863614	0.118840483	0.034635525	0.095948809	0.012078746	0.151024651	0.153476008	0.723065421	0.013001559	0.723065421	3	3
0.075859964	1.14335699	0.077759018	0.004902811	0.477725059	1.219216955	1.29128204	0.423015133	0.094309924	0.198734244	0.009244118	1.714297174	0.2899209	0.001905065	0.2899209	5	5
0.058602449	0.54739675	0.031499663	0.001222186	0.562440814	0.605999199	0.464344487	0.066789865	0.032769717	0.374396331	0.128445051	0.531134352	0.305880533	0.006166895	0.305880533	5	5
0.118108346	1.819184094	0.089778412	0.00801192	0.075441454	1.93729244	1.08334628	3.644427867	0.071174287	0.201551854	0.009706305	4.727774147	0.085274966	0.006054365	0.085274966	5	5
0.389159516	1.262809414	0.039966283	0.011499616	0.767612625	1.65196893	0.026905801	0.38629257	0.06091877	0.180687	0.006371021	0.413198371	0.710941168	0.009081045	0.710941168	3	3
0.110436202	2.645180483	0.0828956	0.001709393	0.421176398	2.755616685	1.093399988	0.174438532	0.029808892	0.256241515	0.048592873	1.267838519	0.13984163	0.001724047	0.13984163	8	8
0.099143835	0.562444477	0.052204272	0.035891645	0.64789734	0.661588312	0.148214348	0.411658495	0.07805661	0.583496946	0.00101206	0.559872843	1.72159361	0.002922989	1.72159361	7	7
0.679536027	1.014608394	0.06285367	0.001144017	0.574619427	1.69414442	0.715739002	0.911250356	0.073965526	0.34721857	0.009100434	1.626989359	0.210454134	0.00341006	0.210454134	5	5
0.30666409	0.503819852	0.066248576	0.001208226	0.086467345	0.810483942	1.3415301	0.064361367	0.115728379	0.866926378	0.019119476	1.405891466	0.05107565	0.001039784	0.05107565	6	6
0.770374473	0.735249158	0.040961041	0.07436777	0.150222021	1.505623631	0.696914722	0.447230722	0.088154554	0.490716035	0.053227751	1.144145444	0.098170675	0.023896556	0.098170675	4	4
0.040667352	0.221299779	0.036463536	0.009637826	0.289302216	0.261967131	0.169482953	1.194778156	0.087522417	0.422655734	0.160212331	1.364261109	0.069992891	0.004817993	0.069992891	7	7
0.306136254	0.657391622	0.070926143	0.001656934	0.224765149	0.963527876	0.98655344	0.187636281	0.114401023	0.75428095	0.039063479	1.174189721	0.057233432	0.001439405	0.057233432	7	7
0.184766057	0.935181621	0.056404695	0.052907033	0.31356611	1.119947678	0.30559878	0.425288986	0.036638672	0.2580159	0.025606725	0.730887767	0.24296252	0.02294606	0.24296252	3	3
0.018934724	0.399525668	0.029651188	0.001034033	0.432934201	0.418460392	0.282687708	0.519792589	0.084782633	0.69884816	0.184248277	0.802480297	0.059240302	0.003183805	0.059240302	8	8
0.174470727	0.46397911	0.044117838	0.006757873	0.522378594	0.638449837	0.932628391	0.116860726	0.04684851	0.469483431	0.131535329	1.049489117	0.083607073	0.016750584	0.083607073	5	5
0.335096084	0.588820363	0.028224449	0.062353741	0.234940039	0.923916447	1.376407085	0.030274744	0.150678001	0.623329645	0.04887659	1.406681829	0.095822231	0.014371546	0.095822231	6	6
0.548566849	0.529482828	0.025660296	0.002298356	0.24581522	1.078049677	0.811950471	0.018312972	0.140822173	0.669027897	0.040635425	0.830263443	0.046893621	0.061597765	0.046893621	5	5
0.066223033	0.146284502	0.051160358	0.006282547	0.068409395	0.212507535	0.636897606	1.197945682	0.052343772	0.636419239	0.019567394	1.834843289	0.04241189	0.017183137	0.04241189	5	5
0.135791164	0.789407639	0.024680327	0.015614689	0.334441044	0.925198803	1.080470651	0.428288373	0.021232296	0.329036809	0.006136794	1.508759023	0.267482821	0.022557942	0.267482821	4	4
0.263566423	0.169032622	0.030688016	0.012556432	0.309769842	0.432599045	0.737765812	0.623839579	0.164792448	0.438320188	0.075148945	1.361605391	0.118093963	0.021669283	0.118093963	4	4
0.848331975	1.160810647	0.021335947	0.021143223	0.35666333	2.009142623	0.059459198	0.476641193	0.047009605	0.413999604	0.058390918	0.536100391	0.169254117	0.028755533	0.169254117	4	4
0.463707438	0.582543198	0.034178335	0.003125644	0.843292661	1.046250636	0.01667213	0.01728966	0.192610539	0.060111855	0.375251777	0.03396179	1.323074724	0.0226736	1.323074724	5	5
0.782217795	1.580198481	0.077685023	0.001114621	0.247540813	2.362416276	1.156431468	0.004514649	0.043145876	0.101646985	0.009323452	1.160946117	0.238786612	0.001435797	0.238786612	3	3
0.33989497	0.375738176	0.021882317	0.030979987	0.179341013	0.715633146	0.51813572	0.544806389	0.172266157	0.339732253	0.017354765	1.062942109	0.202658689	0.040570658	0.202658689	3	3
1.101410398	2.893533449	0.045693516	0.022336032	0.821577544	3.994943847	0.105370887	0.023410852	0.084544346	0.628089464	0.017837251	0.128781739	0.528653694	0.077369066	0.528653694	8	8
0.015489157	0.223217971	0.026537794	0.001676144	0.123607303	0.238707127	0.751249805	1.723148283	0.137258372	0.25972944	0.011113551	2.474398088	0.419621852	0.011814481	0.419621852	5	5
0.579630319	4.678370582	0.097229346	0.001939758	0.967571578	5.2580009	0.126788627	0.091791898	0.122866037	0.114415361	0.01175135	0.218580526	0.717650951	0.009128936	0.717650951	5	5
0.287594742	0.311427525	0.023287313	0.004652982	0.199626451	0.599022266	0.413425055	0.353874586	0.020346045	0.148973355	0.014361037	0.767299641	0.807537265	0.001168389	0.807537265	3	3
0.045675331	0.243310594	0.030914543	0.023584143	0.737662567	0.288985926	0.251798127	0.217643301	0.0379356	0.121200903	0.228066025	0.469441427	0.211937906	0.004349619	0.211937906	4	4
0.150586845	1.134747809	0.05830994	0.068128182	0.584211367	1.285334654	0.241323306	0.202485267	0.050694036	0.481614373	0.131803959	0.443808573	0.159479299	0.001190257	0.159479299	5	5
0.192179865	1.392456328	0.04437052	0.002132243	0.186675447	1.584636193	0.456763677	0.357569102	0.028759035	0.338947276	0.00850313	0.814332779	0.201419572	0.00340055	0.201419572	3	3
0.116426956	1.142956974	0.087992181	0.052329554	0.389338146	1.25938393	0.172651388	0.25223237	0.058780874	0.309332837	0.165693035	0.424883758	0.063375843	0.01339327	0.063375843	5	5
2.972637323	5.269720683	0.021593656	0.008870917	0.213428834	8.242358006	0.140352555	0.009937792	0.046117019	0.190281912	0.005045246	0.150290347	0.644222095	0.002189842	0.644222095	3	3
2.384695174	3.434418303	0.056771032	0.001016433	0.587293109	5.819113477	0.564175429	0.134306451	0.036698667	0.305427673	0.016359075	0.69848188	0.219422398	0.043697246	0.219422398	5	5
0.000884829	0.023891294	0.077249881	0.002019107	0.672701286	0.024776123	0.140313154	0.393050248	0.137151213	0.12676176	0.217455627	0.533363402	0.267984395	0.007517949	0.267984395	5	5
0.047174648	0.266468802	0.059543647	0.001635194	0.112153053	0.31364345	0.331639466	1.130140064	0.106862697	0.728031527	0.064145158	1.46177953	0.015650059	0.001166825	0.015650059	8	8
0.025388652	0.117093253	0.072939212	0.020981885	0.743593254	0.142481905	0.460295297	0.03546553	0.076119347	0.114235238	0.27844823	0.495760827	0.405403093	0.021423731	0.405403093	5	5
0.41926177	0.859834981	0.036021514	0.004188483	0.328041066	1.279096752	0.48493592	0.7979745	0.074782882	0.142321845	0.00518769	1.282910419	0.347392843	0.007207091	0.347392843	3	3
0.114010211	0.587102785	0.073778334	0.002025128	0.582916953	0.701112997	0.300181599	0.17642108	0.136353161	0.245956031	0.006129311	0.476602678	1.864108723	0.00496463	1.864108723	6	6
0.318532177	4.552097599	0.080767603	0.007309054	0.183325429	4.870629776	0.247471429	0.433739904	0.033673092	0.33531624	0.032945442	0.681211334	0.058650151	0.002364706	0.058650151	5	5
0.234523825	1.582767128	0.110244276	0.01993533	0.110871198	1.817290953	2.554043851	0.505100999	0.069329636	0.136725822	0.03899152	3.059144849	0.057683703	0.002507422	0.057683703	5	5
0.024198166	0.038215189	0.02390647	0.001813292	0.070229957	0.062413355	1.222822314	0.054275032	0.152731496	0.141469336	0.026531479	1.277097346	0.051083745	0.003313614	0.051083745	4	4
0.038801299	0.314766391	0.086675172	0.022045101	0.504410665	0.353567689	1.097874437	0.081117748	0.036339798	0.254251212	0.137932357	1.178992185	0.195658407	0.005869897	0.195658407	6	6
0.649768078	3.824050712	0.023710885	0.001689624	0.676471925	4.47381879	0.243848779	0.342761943	0.146153294	0.307413143	0.15058648	0.586610722	0.156257323	0.032712207	0.156257323	5	5
0.191984198	0.412325101	0.021243308	0.00262842	0.454143729	0.604309299	0.812393197	1.556253886	0.051892092	0.387577376	0.020811633	2.368647083	0.218947251	0.008849384	0.218947251	6	6
0.039023078	0.094123477	0.044991468	0.001768283	0.177474678	0.133146555	3.109002847	3.8332941	0.040706053	0.062262684	0.079059119	6.942296947	0.113869524	0.002606443	0.113869524	8	8
0.39499176	0.780759136	0.020086305	0.002838866	0.47688971	1.175750896	0.02124029	0.886265301	0.066376433	0.167765923	0.003323747	0.90750559	0.393985972	0.003799602	0.393985972	3	3
0.064692227	0.070121338	0.067300925	0.002956328	0.544625247	0.134813565	0.013341373	1.149642854	0.06403772	0.065743863	0.206128593	1.162984227	0.47739563	0.001280973	0.47739563	5	5
2.268439273	2.576279241	0.046523813	0.001131874	0.423124636	4.844718514	0.568944036	0.03489707	0.041551208	0.218704564	0.002129324	0.603841106	0.259848086	0.031286983	0.259848086	3	3
0.008300471	0.073729616	0.100202536	0.001002314	0.079056811	0.082030087	0.094093478	0.775692635	0.113247026	0.027119881	0.015925215	0.869786113	0.220294111	0.004458469	0.220294111	3	3
0.025882691	0.075072471	0.060619482	0.003467253	0.85844527	0.100955161	0.32377564	0.154558083	0.045606356	0.075224317	0.292181532	0.478333723	0.519416201	0.070995494	0.519416201	5	5
4.348425124	6.385717165	0.026537682	0.009364109	0.165257733	10.73414229	0.619566897	1.506575902	0.073360869	0.20408502	0.001417993	2.126142798	0.233202287	0.005898582	0.233202287	3	3
0.122703828	0.96488796	0.159303364	0.001938724	0.999302744	1.087591788	0.142566223	0.251190987	0.040699607	0.039663533	0.071862625	0.393757209	0.29351093	0.010024311	0.29351093	3	3
0.498580468	0.51316212	0.024188092	0.00107418	0.579205427	1.011742588	0.181509513	0.485767707	0.053316332	0.720243432	0.014602303	0.667277219	0.161512088	0.072566971	0.161512088	5	5
0.07559282	0.349105582	0.070056214	0.018008976	0.480853702	0.424698402	0.836115627	0.038799255	0.038334208	0.152848576	0.02192778	0.874914882	0.333491382	0.043680028	0.333491382	3	3
0.045137325	0.17871841	0.140999918	0.002413781	0.222081483	0.223855735	0.925185956	0.399953803	0.099901958	0.08281583	0.023129071	1.325139758	0.210201944	0.008628325	0.210201944	3	3
0.044034305	0.141162602	0.060641291	0.009492331	0.160553427	0.185196908	0.598406737	1.357702159	0.080055165	0.065778969	0.075142497	1.956108896	0.420302431	0.001535588	0.420302431	5	5
0.180931076	0.577815574	0.030249297	0.002426528	0.206686126	0.75874665	0.215991774	2.52733448	0.053147232	0.206413399	0.013496038	2.743326253	0.2091319	0.038723088	0.2091319	4	4
0.442979938	0.522708871	0.044717669	0.059830955	0.563045936	0.965688808	0.04753502	0.403734154	0.027703717	0.544743025	0.001291892	0.451269174	0.568785059	0.024810439	0.568785059	5	5
0.013448354	0.299859862	0.075422274	0.009954129	0.951696054	0.313308216	0.628882165	0.05641944	0.06975559	0.23546661	0.049893295	0.685301605	0.770597581	0.008238902	0.770597581	6	6
0.113948012	0.810584578	0.064451767	0.001317202	0.458154486	0.924532589	0.132013409	0.611400412	0.140807385	0.281349215	0.139798779	0.743413821	0.23922412	0.001333552	0.23922412	5	5
0.158959894	2.213361235	0.079482015	0.140355828	0.615511402	2.372321129	0.136472579	0.069006306	0.082135684	0.484670592	0.005751403	0.205478885	0.589937755	0.001460762	0.589937755	8	8
0.767576315	1.164470178	0.026966882	0.054266379	0.581430103	1.932046493	0.072722669	0.215658841	0.024186434	0.463404998	0.02271178	0.28838151	0.288678112	0.092710254	0.288678112	4	4
0.007169222	0.052184635	0.020521177	0.006518528	0.048540771	0.059353856	3.66848339	0.962800315	0.031282237	0.174101987	0.025078353	4.631283705	0.076686553	0.001909315	0.076686553	6	6
0.563969402	0.497355674	0.062328343	0.008577779	0.745237223	1.061325075	0.052486164	0.282496523	0.071132374	0.168435016	0.0010594	0.334982687	0.9178528	0.003568037	0.9178528	3	3
0.016618236	0.13221573	0.034082689	0.003675323	0.66494338	0.148833966	0.13618767	0.986302162	0.030201072	0.436375458	0.261208214	1.122489832	0.114787587	0.032080963	0.114787587	8	8
0.09509252	0.326362049	0.071550608	0.001664882	0.419035715	0.42145457	0.269515356	0.89779807	0.096286374	0.11412578	0.050944201	1.167313425	0.288561701	0.008598934	0.288561701	3	3
0.061513147	0.191038284	0.083187818	0.002395621	0.461013519	0.252551431	0.566814245	0.081280168	0.023676154	0.816483822	0.072844326	0.648094413	0.157945088	0.025319986	0.157945088	4	4
0.248339008	0.372309383	0.058010911	0.023405808	0.299728543	0.62064839	0.39842233	0.676188491	0.039172567	0.345726967	0.006358275	1.07461082	0.341113084	0.011536066	0.341113084	4	4
0.454863429	1.414838716	0.033823198	0.010110314	0.555961963	1.869702145	0.178147353	0.326617519	0.189996974	0.359386559	0.009156808	0.504764872	0.392579981	0.003631385	0.392579981	4	4
0.010445312	0.145411754	0.034060408	0.001524372	0.941045671	0.155857067	0.152098448	0.232631151	0.162969701	0.12129993	0.26800699	0.384729598	0.749045404	0.04989475	0.749045404	6	6
0.010841009	0.438012158	0.026929342	0.001520732	0.089026026	0.448853167	0.104610354	0.773789172	0.038747341	0.361156978	0.027744751	0.878399526	0.066438247	0.001193584	0.066438247	4	4
0.440635411	0.891353108	0.053381176	0.007601873	0.061240984	1.331988519	0.182076179	0.626820764	0.072404144	0.05578699	0.002293376	0.808896942	0.649141362	0.002245041	0.649141362	2	2
0.163941199	0.32539311	0.023233014	0.002124116	0.503196372	0.489334309	0.184555177	0.689243463	0.037980187	0.268175623	0.002410476	0.87379864	1.358918919	0.001512096	1.358918919	5	5
0.296938642	0.670409653	0.087749179	0.013942426	0.905093319	0.967348295	0.286797929	0.256007206	0.132188231	0.205974155	0.08920483	0.542805135	0.414656507	0.0032112	0.414656507	4	4
0.026346339	0.337825678	0.060022326	0.002786094	0.118927891	0.364172017	0.973901521	1.012961767	0.028013974	0.988777309	0.033627961	1.986863288	0.052394301	0.003716932	0.052394301	6	6
0.304362982	1.570825017	0.058337011	0.066594431	0.598251175	1.875187999	0.073425578	0.460853228	0.047949303	0.643847009	0.033104117	0.534278806	0.332583725	0.033772191	0.332583725	8	8
0.413186191	1.030948834	0.023952631	0.003440395	0.330874544	1.444135025	1.240102284	1.402752604	0.075713592	0.466749272	0.03737961	2.642854888	0.280910171	0.001296158	0.280910171	8	8
0.020840309	0.042783856	0.039942108	0.004808557	0.117719513	0.063624165	1.140406419	1.620351971	0.123858541	0.270948026	0.058301881	2.76075839	0.06261371	0.015089707	0.06261371	6	6
0.331305696	0.355445587	0.035002613	0.078604736	0.119746315	0.686751283	1.42564924	0.429321657	0.072684651	0.688149369	0.049390396	1.854970896	0.103191072	0.009660226	0.103191072	7	7
0.337270254	0.49771112	0.083608362	0.199362645	0.839880199	0.834981373	0.079962749	0.051302131	0.046821587	0.573228633	0.036795527	0.13126488	0.384677876	0.2228285	0.384677876	8	8
0.273964195	1.078500468	0.094436338	0.013230046	0.343206193	1.352464663	0.417120801	0.349089007	0.197789651	0.16402792	0.003062503	0.766209808	0.729859983	0.00492805	0.729859983	4	4
0.123294702	0.437875046	0.057433221	0.001759324	0.280072821	0.561169748	0.256536655	0.493300392	0.041619957	0.208639097	0.042557005	0.749837047	0.644974809	0.00105769	0.644974809	4	4
0.216635374	3.683379926	0.136861541	0.004614959	0.429977753	3.9000153	0.432461316	0.464432108	0.021761063	0.036909828	0.009045057	0.896893424	0.247832955	0.001277341	0.247832955	3	3
0.198071806	0.789407377	0.059173076	0.005123875	0.35997384	0.987479183	0.88719317	0.129379152	0.165334873	0.335450051	0.072179148	1.016572323	0.171195019	0.004865226	0.171195019	5	5
1.201451448	0.837748053	0.06345321	0.036693756	0.36995203	2.0391995	0.062637853	0.277578293	0.024730717	0.371258396	0.044826566	0.340216147	0.329528098	0.004297628	0.329528098	4	4
0.028084067	0.084143866	0.071957982	0.027189558	0.048868119	0.112227932	3.577312282	0.185599059	0.020726817	0.192164622	0.029183079	3.762911341	0.069890316	0.010264565	0.069890316	7	7
0.320689824	0.342379554	0.03243865	0.00147577	0.637567677	0.663069379	0.740109391	0.391442895	0.028921365	0.397483832	0.005204704	1.131552286	0.519007178	0.008290993	0.519007178	7	7
0.026994802	0.09830733	0.053894141	0.001208918	0.202534203	0.125302131	0.09644386	0.645761663	0.049952126	0.171475412	0.026892043	0.742205524	0.122366602	0.018428858	0.122366602	3	3
0.016217963	0.061676953	0.072530731	0.020212242	0.078019862	0.077894916	0.34673167	1.91621596	0.03609183	0.397106171	0.046182696	2.26294763	0.012808115	0.019496189	0.012808115	7	7
0.033401585	0.093744606	0.06249436	0.113519157	0.225751602	0.127146191	1.276447673	0.461660417	0.023663878	0.408761023	0.242773036	1.738108089	0.142775529	0.001202194	0.142775529	7	7
0.021342964	0.106605037	0.047804126	0.010119077	0.838559127	0.127948001	0.194558524	0.538355052	0.030768023	0.144366226	0.03861885	0.732913576	1.83416374	0.02457359	1.83416374	8	8
0.043774329	0.44770093	0.049967649	0.004560226	0.46506581	0.491475259	0.019400517	0.180062745	0.052312769	0.021786723	0.024630491	0.199463262	2.218833097	0.00456273	2.218833097	3	3
0.240463901	0.870525389	0.086271626	0.004176351	0.157401658	1.110989291	0.368553486	1.594634482	0.131693926	0.255802408	0.010247427	1.963187968	0.223675742	0.001953319	0.223675742	5	5
0.190979965	0.718218524	0.027054727	0.009817038	0.525402907	0.909198489	0.625528756	0.189471149	0.026884699	0.209102326	0.007556787	0.814999905	0.34014431	0.011683662	0.34014431	3	3
0.0189186	0.052849857	0.031309263	0.001089813	0.496817185	0.071768458	0.534205177	1.708159615	0.097788435	0.448820206	0.251709355	2.242364792	0.270599334	0.006151219	0.270599334	8	8
0.038498143	0.116118713	0.023262888	0.001284471	0.592082642	0.154616855	1.146787772	0.20048384	0.144798435	0.920502923	0.180759071	1.347271611	0.147837357	0.010828515	0.147837357	6	6
0.290957506	0.39371103	0.02785379	0.001269422	0.262344837	0.684668536	0.181200703	2.308448532	0.062664934	0.299179763	0.024592679	2.489649235	0.117542489	0.012231679	0.117542489	4	4
0.063072312	0.303933855	0.065237748	0.008989675	0.787137935	0.367006167	0.238656641	0.776396161	0.023113556	0.263997179	0.015457035	1.015052802	0.817032976	0.004914464	0.817032976	5	5
0.080111635	0.201969287	0.033615975	0.006401892	0.054251727	0.282080922	1.317133538	2.304698215	0.080512578	0.257916448	0.032453036	3.621831753	0.051657052	0.003150763	0.051657052	8	8
0.328842674	0.695753206	0.061120535	0.085814013	0.099978904	1.024595881	0.969696158	0.573054263	0.098814895	0.792729116	0.059781194	1.542750421	0.013683233	0.021305857	0.013683233	8	8
1.07747997	1.188437842	0.035869903	0.003294674	0.06887646	2.265917812	1.367962652	3.346190133	0.022410613	0.462522477	0.022760661	4.714152785	0.050005172	0.001474306	0.050005172	6	6
0.006814521	0.052147794	0.074755065	0.008915686	0.404338771	0.058962315	0.61533805	0.969540049	0.032625179	0.239091389	0.169465393	1.584878099	0.271711487	0.009667312	0.271711487	6	6
0.17580439	1.673632088	0.13234477	0.002484404	0.164226863	1.849436478	1.086076462	1.667795023	0.044444378	0.054418867	0.012342826	2.753871485	0.102597023	0.004557337	0.102597023	3	3
0.082488625	0.090490269	0.196806965	0.00251944	0.685626245	0.172978894	0.006108318	0.17352246	0.061273663	0.089927093	0.10987322	0.179630778	0.99739551	0.004722215	0.99739551	3	3
0.510471619	3.876028873	0.062535083	0.001913409	0.328464411	4.386500491	0.128081744	0.306247699	0.035386062	0.371203937	0.024085924	0.434329443	0.140235439	0.003091155	0.140235439	4	4
0.012015091	0.041091341	0.067731353	0.00203897	0.129042933	0.053106432	0.618426642	0.355006755	0.140965783	0.221597072	0.053170402	0.973433397	0.256792052	0.002348715	0.256792052	4	4
0.060861364	0.092968934	0.043642226	0.029088385	0.240884705	0.153830298	1.492440878	0.003571867	0.021456041	0.486000349	0.131016286	1.496012745	0.08500826	0.016954064	0.08500826	6	6
0.433648295	2.728366478	0.083238135	0.008775084	0.341695059	3.162014773	0.950384364	0.031741505	0.02148685	0.238987065	0.005270006	0.982125868	0.223701833	0.00504641	0.223701833	4	4
1.769141426	3.873551468	0.025027353	0.00258178	0.151075695	5.642692893	0.400701156	0.05671654	0.022263904	0.035671787	0.012452629	0.457417696	0.473885839	0.007745057	0.473885839	2	2
0.321737481	0.709740436	0.049979316	0.001698412	0.194499707	1.031477917	0.270322845	0.452514852	0.046535583	0.86370415	0.019926215	0.722837697	0.070140892	0.012026629	0.070140892	5	5
2.746408058	5.468942358	0.072407841	0.002885738	0.81370926	8.215350416	0.230489555	0.154440024	0.076135859	0.247007395	0.012736399	0.384929579	0.240868394	0.009542997	0.240868394	4	4
0.078887815	0.369594318	0.076968015	0.009150233	0.646763163	0.448482133	0.383286126	0.130020361	0.032434808	0.255673416	0.029024217	0.513306486	1.098565955	0.008240713	1.098565955	6	6
0.092139106	0.355200942	0.081507835	0.019662168	0.28438415	0.447340048	0.720279201	1.155551937	0.073193992	0.275548381	0.037647826	1.875831138	0.160767193	0.052465427	0.160767193	5	5
0.454369671	0.981174946	0.057991742	0.001174589	0.703071548	1.435544617	0.638169508	0.091134577	0.065466176	0.264745388	0.033457103	0.729304085	0.155899116	0.100256915	0.155899116	4	4
0.266027861	1.182345778	0.084462584	0.069183083	0.063007521	1.448373639	0.541477601	1.16218264	0.134146166	0.451156201	0.033381972	1.703660242	0.049216528	0.006662229	0.049216528	7	7
0.01846172	0.251180903	0.176747698	0.003599879	0.305835071	0.269642624	0.416076799	0.655675691	0.068034889	0.020480665	0.012261296	1.07175249	0.52246533	0.00349002	0.52246533	3	3
0.180716989	0.604376703	0.024326671	0.002479206	0.726493317	0.785093692	0.493369661	0.17777141	0.088255559	0.512600045	0.029599928	0.671141071	0.516591136	0.002238539	0.516591136	8	8
0.122256384	1.623337282	0.052242894	0.004209374	0.079740755	1.745593666	2.166343907	0.830609505	0.024117642	0.109875981	0.001643709	2.996953413	0.297813873	0.001802372	0.297813873	3	3
0.479110314	0.714358335	0.070374568	0.078808944	0.506103157	1.193468649	0.124735084	0.033219163	0.074969067	0.346531564	0.011099748	0.157954247	1.856439691	0.039547358	1.856439691	4	4
0.097314458	0.51058155	0.097672411	0.028221797	0.694138008	0.607896008	0.256894968	0.083943385	0.085279376	0.208626361	0.004132992	0.340838353	0.591561558	0.016741619	0.591561558	4	4
0.003435829	0.183107568	0.141299369	0.003480874	0.194791569	0.186543397	0.993385828	0.408046434	0.032625454	0.830909631	0.066472073	1.401432262	0.027934061	0.001588016	0.027934061	7	7
0.07193813	0.640807756	0.082709169	0.02807096	0.448714828	0.712745886	0.318085574	0.290583278	0.020351264	0.226122098	0.001001888	0.608668853	0.576916796	0.010739051	0.576916796	4	4
0.013428549	0.208138715	0.022234576	0.010003571	0.829470609	0.221567265	0.728013568	0.043827099	0.027726033	0.241442831	0.188005423	0.771840668	0.399693072	0.025315339	0.399693072	5	5
0.197363394	1.32656021	0.106836783	0.002886473	0.430746369	1.523923604	1.268944363	0.36611896	0.12770704	0.093964601	0.001246663	1.635063323	0.339571136	0.006121626	0.339571136	4	4
0.130697188	0.561995772	0.109308207	0.013904003	0.580587879	0.69269296	0.37068862	0.223509983	0.054392587	0.090361	0.00104346	0.594198603	0.777225194	0.001927277	0.777225194	3	3
0.091422608	0.471505564	0.030649522	0.007780941	0.454186451	0.562928172	0.712321878	0.142371299	0.034187883	0.19011945	0.00996864	0.854693177	0.331272139	0.03939574	0.331272139	3	3
0.029833123	0.695603838	0.09140189	0.016854316	0.937675394	0.725436961	0.817213867	0.353272217	0.147954169	0.198460074	0.028409839	1.170486085	0.646012288	0.001967178	0.646012288	7	7
0.163750753	0.468124331	0.066010332	0.025741907	0.719634103	0.631875084	0.407389612	0.436112539	0.033325721	0.352245516	0.062321347	0.843502151	0.419084317	0.006674376	0.419084317	5	5
0.112252377	1.127194968	0.023215949	0.01975495	0.321971733	1.239447345	0.295022701	0.924677582	0.105381037	0.462925211	0.006147429	1.219700282	0.220539512	0.012573538	0.220539512	4	4
0.306050132	0.288819884	0.04916984	0.05233047	0.037572797	0.594870017	1.587230242	0.783831304	0.023069777	0.133132398	0.008509447	2.371061546	0.243098986	0.014699511	0.243098986	2	2
0.321728026	2.380331704	0.06298973	0.008696034	0.422202344	2.702059729	0.104840997	0.012937427	0.090360508	0.054329458	0.059062896	0.117778424	0.672665567	0.007225678	0.672665567	3	3
0.151746092	0.122948615	0.02464738	0.034758188	0.263904192	0.274694707	0.275459918	0.727719694	0.029879835	0.337847916	0.022975785	1.003179612	0.465432296	0.012003188	0.465432296	4	4
0.029515859	0.176857831	0.043729979	0.001294095	0.450833787	0.20637369	0.023665941	0.632079025	0.054698796	0.17260467	0.054849076	0.655744966	0.269305191	0.011805254	0.269305191	3	3
0.05209456	0.637054715	0.092306052	0.015122194	0.632061387	0.689149275	0.718518394	0.010907002	0.029146046	0.131516423	0.030050111	0.729425396	0.264775864	0.002221198	0.264775864	3	3
0.115495524	0.561695584	0.042839676	0.168555413	0.305460894	0.677191108	0.288104144	0.309248802	0.066927767	0.642739466	0.009045849	0.597352947	0.387638021	0.017271498	0.387638021	5	5
2.31938903	2.430025318	0.02457788	0.160475254	0.094787543	4.749414348	0.488816977	0.390301476	0.101578876	0.669744818	0.023005664	0.879118453	0.12855302	0.044171266	0.12855302	5	5
0.375167768	0.686466894	0.039385075	0.001429375	0.662420766	1.061634662	0.115144378	0.227982962	0.037584694	0.555445876	0.041617617	0.343127339	0.168164474	0.106607882	0.168164474	4	4
0.054372302	0.361591988	0.021400867	0.00183417	0.320914668	0.41596429	3.041761066	0.250096446	0.147947427	0.433570401	0.041139455	3.291857512	0.190344525	0.051354238	0.190344525	8	8
0.119746915	0.993312747	0.048071934	0.001385548	0.936194959	1.113059662	1.253025739	0.240707106	0.022734243	0.351805865	0.004697773	1.493732845	0.632476924	0.001891058	0.632476924	7	7
0.470008163	0.723232799	0.027258014	0.086973301	0.655158834	1.193240963	0.184534426	0.243198321	0.076385657	0.578318249	0.037449206	0.427732748	0.434666229	0.001926058	0.434666229	5	5
0.666453875	0.561454373	0.02023205	0.010693587	0.30275187	1.227908249	0.077530059	0.263415353	0.046123006	0.732456306	0.05386394	0.340945412	0.065241354	0.029972242	0.065241354	4	4
0.447569426	0.722495072	0.068111833	0.001496392	0.10753721	1.170064498	0.269761589	2.125795684	0.118101879	0.099987248	0.001039397	2.395557274	0.364647598	0.00280201	0.364647598	3	3
0.114250305	0.336981869	0.032235148	0.018863949	0.361467839	0.451232174	0.361019988	0.108830244	0.179099644	0.202263051	0.074331373	0.469850232	0.540912149	0.005328289	0.540912149	3	3
0.447697287	0.620656223	0.034074743	0.002013125	0.146609042	1.06835351	0.440573031	0.005502451	0.170199959	0.247796553	0.026938752	0.446075482	0.17951787	0.001456513	0.17951787	3	3
1.977695815	2.463413486	0.025128209	0.001181524	0.378788953	4.4411093	0.323055281	0.338887668	0.060410034	0.082375188	0.011003266	0.661942949	0.144694541	0.021290218	0.144694541	2	2
0.006304365	0.035717186	0.021637468	0.011946624	0.385057778	0.042021552	0.504222717	1.209755284	0.043663159	0.27482907	0.22915619	1.713978001	0.597576828	0.005756774	0.597576828	8	8
0.290440136	1.604657419	0.064800897	0.022329807	0.506359032	1.895097555	0.762905949	0.731638887	0.02251458	0.400850773	0.003075596	1.494544836	0.460210927	0.001161785	0.460210927	6	6
0.007092952	0.10054385	0.071878444	0.003688012	0.903387216	0.107636802	0.062129307	0.036283644	0.11127247	0.136444585	0.388716144	0.098412951	3.173641948	0.011270222	3.173641948	6	6
1.146911182	2.672361045	0.082701389	0.017909042	0.23667702	3.819272227	0.232344639	0.659532612	0.057830145	0.149153476	0.009231209	0.891877251	0.254164321	0.001666409	0.254164321	3	3
0.017171689	1.210381384	0.149699314	0.033677259	0.091072504	1.227553073	1.705449911	0.661901373	0.036705326	0.042659541	0.010090752	2.367351284	0.143014963	0.001045363	0.143014963	4	4
0.190711051	1.057900196	0.084212928	0.001711176	0.188508631	1.248611247	0.360023093	2.173074946	0.157948156	0.094649225	0.003684687	2.533098039	0.22406824	0.008123529	0.22406824	3	3
0.444039135	1.092268145	0.048819754	0.051997039	0.262058037	1.536307279	0.370491857	0.0900938	0.042902238	0.266836571	0.006823785	0.460585657	0.603379015	0.005451895	0.603379015	3	3
0.017878368	0.31080869	0.061930854	0.016069083	0.941572818	0.328687058	0.158008545	0.323417862	0.057468658	0.306087183	0.144524913	0.481426407	0.452634435	0.012099202	0.452634435	5	5
0.377949094	0.428656117	0.037922259	0.035918546	0.576176031	0.806605211	0.711909818	0.046804662	0.051210826	0.527594745	0.063692421	0.75871448	0.304173829	0.012949059	0.304173829	6	6
0.375093755	0.37753849	0.040383555	0.004891751	0.341805341	0.752632245	0.615517296	0.020643629	0.067087738	0.243353269	0.003563827	0.636160925	0.978357903	0.00177379	0.978357903	4	4
0.114744074	0.560040673	0.038409947	0.001436429	0.217896651	0.674784747	0.119074352	0.037357447	0.028624337	0.168907051	0.122092068	0.156431799	0.691967237	0.001016808	0.691967237	3	3
0.020855981	0.506613243	0.049113337	0.002066079	0.462050784	0.527469224	0.373565125	0.192219383	0.084957351	0.738605901	0.154967731	0.565784508	0.128402247	0.001146057	0.128402247	5	5
0.028434536	0.050973355	0.021888897	0.001042146	0.090208482	0.079407891	1.322077566	2.992645599	0.162076639	0.527861128	0.041784066	4.314723164	0.099230268	0.008471427	0.099230268	7	7
0.146555915	0.33994273	0.027043413	0.003185748	0.155870427	0.486498644	0.242991485	0.276871684	0.020436122	0.067914984	0.012846525	0.519863169	3.11803098	0.001749998	3.11803098	3	3
0.058572629	0.32631476	0.076719486	0.001084932	0.114023138	0.384887389	1.090651666	0.342385469	0.031906436	0.529705672	0.037176896	1.433037135	0.043219137	0.001773327	0.043219137	6	6
0.098554665	0.165567347	0.035592163	0.007875702	0.525176291	0.264122012	0.640528377	0.789131744	0.04147318	0.179988141	0.132595901	1.42966012	1.236058631	0.001092208	1.236058631	7	7
0.311170097	0.26792024	0.036037404	0.001375963	0.248528443	0.579090336	2.020553773	0.003508978	0.046177241	0.142647035	0.022004321	2.024062751	0.234647501	0.0019942	0.234647501	3	3
0.017357028	0.132344477	0.021833428	0.022027979	0.060240182	0.149701504	0.378186451	4.139825817	0.087398526	0.659892163	0.045939322	4.518012267	0.048642604	0.004631399	0.048642604	8	8
0.019010376	0.164824911	0.105039521	0.011711474	0.501715717	0.183835287	0.160501051	0.505889136	0.067011297	0.086020694	0.096273066	0.666390186	0.195436421	0.009165955	0.195436421	3	3
0.153648235	2.366249051	0.118821558	0.006052267	0.219782944	2.519897286	0.870151983	0.102421049	0.047623958	0.023414496	0.002050578	0.972573032	0.28616911	0.001817569	0.28616911	2	2
0.052844915	0.69105513	0.041853	0.001246631	0.150085628	0.743900045	4.152845943	2.165295867	0.042339425	0.291645969	0.012758885	6.318141809	0.236115654	0.003460752	0.236115654	6	6
0.013793623	0.140466635	0.101283942	0.004339284	0.16329453	0.154260258	1.875246623	0.493167246	0.025157781	0.551702141	0.069556062	2.368413869	0.038796779	0.001485022	0.038796779	6	6
0.002887106	0.292258122	0.111012156	0.017894478	0.535344077	0.295145228	0.573607877	0.207443244	0.035592692	0.087523698	0.19103073	0.781051121	0.176427646	0.001194587	0.176427646	5	5
1.192943547	1.395639638	0.023097408	0.0015206	0.344956788	2.588583185	0.586726878	1.163631803	0.05204593	0.102996061	0.005014736	1.750358681	0.27648361	0.005577186	0.27648361	3	3
0.881497208	3.896423939	0.144397424	0.001052594	0.130836488	4.777921148	0.511437784	0.529767054	0.099653095	0.029778708	0.005267448	1.041204838	0.167873405	0.001751875	0.167873405	2	2
0.119666328	0.240983265	0.141281666	0.002296365	0.388603024	0.360649593	0.487768495	0.036012359	0.036616748	0.007893087	0.039938456	0.523780854	0.480845298	0.001846157	0.480845298	2	2
0.250567667	0.19680082	0.068183567	0.068198645	0.864895633	0.447368487	0.026057791	0.145430718	0.054566317	0.286805108	0.055426468	0.171488509	0.968991252	0.01505513	0.968991252	6	6
0.004073759	0.136446988	0.085130706	0.001009904	0.296773669	0.140520747	0.767419314	0.427318879	0.107879492	0.726440851	0.131371436	1.194738193	0.013421283	0.005182036	0.013421283	8	8
0.124048377	0.285089283	0.055681318	0.002162189	0.368846325	0.409137661	0.110939022	0.328409418	0.090077285	0.054520954	0.006233704	0.43934844	1.921260529	0.001167219	1.921260529	3	3
0.024428799	0.082311258	0.027467699	0.001493285	0.019952438	0.106740057	1.868327752	2.494166463	0.063179806	0.060568635	0.010840244	4.362494215	0.042111184	0.002666611	0.042111184	7	7
0.408126829	0.51185898	0.025489728	0.010724125	0.530981179	0.91998581	1.019525922	0.103909884	0.066532423	0.48456527	0.014899327	1.123435806	0.470084866	0.013383129	0.470084866	7	7
0.002199895	0.044311846	0.026331117	0.001432371	0.128252847	0.046511742	5.603702626	0.189110941	0.132815061	0.159748268	0.047579173	5.792813567	0.090034412	0.002021183	0.090034412	7	7
0.041077085	0.445624343	0.031830653	0.003498448	0.118861745	0.486701428	0.314017343	0.153333663	0.087783018	0.923892828	0.03910943	0.467351006	0.012965687	0.004105642	0.012965687	6	6
0.416292256	0.927424007	0.022549332	0.015893435	0.369554628	1.343716264	0.424767138	0.218306007	0.051516327	0.221031928	0.082076283	0.643073145	0.211847631	0.002289442	0.211847631	3	3
0.402034886	3.050003555	0.041070429	0.001089887	0.46471116	3.452038441	0.235397969	0.297407324	0.027765019	0.020825439	0.021848724	0.532805293	0.374265722	0.012868395	0.374265722	2	2
0.378688654	1.321480163	0.062951647	0.012652528	0.074266776	1.700168817	0.593825811	1.187070918	0.046937106	0.642978247	0.022789739	1.780896729	0.027579877	0.00434363	0.027579877	6	6
0.062535699	0.157828102	0.06666602	0.002137713	0.384434751	0.2203638	1.508434195	0.226200886	0.131356194	0.283606943	0.169205717	1.734635081	0.229733929	0.002200809	0.229733929	7	7
4.341308252	6.395369319	0.022999821	0.002626412	0.160742267	10.73667757	0.701555188	0.757631273	0.165419598	0.469523722	0.02095249	1.459186461	0.12175342	0.002910176	0.12175342	6	6
0.281677717	1.388493981	0.042015548	0.051174827	0.371598751	1.670171698	0.541677625	0.175822621	0.041756606	0.258325336	0.068247365	0.717500246	0.262315605	0.013093428	0.262315605	3	3
0.037011017	0.454828107	0.020936287	0.039523292	0.52843244	0.491839124	0.365462419	0.452754159	0.028151255	0.586013575	0.197340744	0.818216578	0.152591814	0.001782899	0.152591814	6	6
1.234959412	3.07659626	0.077687827	0.013439856	0.147307391	4.311555671	0.137014619	0.058027253	0.051539006	0.020175625	0.097293865	0.195041872	0.343477702	0.003743092	0.343477702	2	2
0.010514808	0.077598512	0.032704989	0.005997266	0.130220974	0.08811332	3.660019607	0.098981115	0.172057834	0.098055361	0.064644408	3.759000722	0.190017948	0.002524832	0.190017948	6	6
0.228470685	0.488858502	0.077752462	0.001980877	0.496029745	0.717329186	0.019734033	1.112452197	0.153434999	0.327939132	0.058252935	1.13218623	0.20360821	0.009516954	0.20360821	5	5
0.425634578	1.185093926	0.020200059	0.00319905	0.154072816	1.610728504	0.226536603	0.441504839	0.036829069	0.110693306	0.013885267	0.668041442	1.606844729	0.002319942	1.606844729	3	3
0.765724206	1.438226566	0.021488524	0.003481415	0.108402139	2.203950772	4.035015691	0.908543503	0.184822328	0.450278646	0.009695168	4.943559194	0.103148239	0.029998872	0.103148239	6	6
0.030137856	0.395548501	0.097661939	0.00391807	0.908811816	0.425686357	0.313141868	0.300484103	0.106614612	0.058726633	0.009335545	0.61362597	0.924229547	0.001334518	0.924229547	3	3
1.97293793	3.483212166	0.024831493	0.001100684	0.336972228	5.456150096	0.184312076	1.77407815	0.027626853	0.303186539	0.017677449	1.958390227	0.12476801	0.074837067	0.12476801	5	5
1.26177599	2.899597824	0.075672601	0.011660649	0.101985554	4.161373814	3.69661055	0.252395067	0.134847879	0.372113945	0.004068278	3.949005617	0.168962875	0.007247815	0.168962875	6	6
0.151749036	0.593601144	0.083909543	0.148262838	0.136515405	0.74535018	0.80851496	0.495200886	0.040142776	0.468576101	0.054952467	1.303715846	0.054365895	0.013562489	0.054365895	7	7
1.183099452	13.18142877	0.097110964	0.001077175	0.306388755	14.36452822	0.314323601	0.973890096	0.030298829	0.139729635	0.002891992	1.288213697	0.229271645	0.001927071	0.229271645	5	5
1.321107615	2.535156631	0.020045994	0.01082687	0.064023453	3.856264246	1.766150848	0.894641417	0.147410827	0.101468982	0.006718807	2.660792265	0.135229872	0.019336321	0.135229872	2	2
1.295360736	2.747362588	0.067035827	0.009097302	0.082010651	4.042723325	0.821852715	3.103865243	0.073191794	0.227270925	0.008945924	3.925717958	0.158910319	0.002645324	0.158910319	4	4
1.702689307	1.454728246	0.138524469	0.018010895	0.222650793	3.157417553	0.0456842	0.13162553	0.05907237	0.193076728	0.002959244	0.177309729	2.12258268	0.001394192	2.12258268	4	4
1.3771187	3.143849392	0.066484595	0.001054968	0.359077852	4.520968092	0.543320108	0.079978337	0.026995195	0.3631058	0.066031684	0.623298445	0.082983561	0.00168053	0.082983561	5	5
0.277066518	1.73964124	0.073227679	0.001744719	0.268546577	2.016707758	2.429464469	0.604190748	0.113290181	0.144478746	0.008260176	3.033655217	0.176001599	0.013283912	0.176001599	4	4
0.385300106	1.16239208	0.046322539	0.00228385	0.959234422	1.547692186	0.608548473	0.321863463	0.054727924	0.317562503	0.13572734	0.930411936	0.479318673	0.011537312	0.479318673	6	6
0.128238411	1.048951695	0.027697419	0.039058031	0.127360423	1.177190106	1.360853866	0.411992863	0.062346304	0.24356075	0.011414085	1.772846729	0.630861736	0.004317654	0.630861736	3	3
1.789821879	5.012884424	0.050788392	0.007523306	0.19215306	6.802706304	0.211784112	0.473680551	0.072507116	0.71618848	0.075600871	0.685464663	0.026355401	0.001574019	0.026355401	8	8
0.11411105	0.212864808	0.07613964	0.001774482	0.247422363	0.326975858	0.325285679	0.483210832	0.046111646	0.05967342	0.026376848	0.808496511	1.087586783	0.002410389	1.087586783	3	3
0.8488922	4.448353151	0.11399029	0.01433836	0.64980018	5.297245351	0.174608367	0.034210274	0.047655677	0.077713683	0.090112229	0.20881864	0.445529699	0.052264135	0.445529699	3	3
0.127791266	0.645800603	0.032613335	0.001906422	0.601881863	0.773591869	0.058139168	0.765844016	0.024579168	0.177688096	0.003942921	0.823983183	1.010557098	0.001968099	1.010557098	4	4
0.017571097	0.728205482	0.090752544	0.048707445	0.566690523	0.745776579	0.292163168	0.468110415	0.023502651	0.198219886	0.01269406	0.760273583	0.561384964	0.004896696	0.561384964	5	5
0.076286471	0.368359396	0.025941551	0.015885466	0.596184295	0.444645867	0.016168718	0.291971555	0.02212878	0.267065398	0.055012601	0.308140272	1.371121358	0.012633041	1.371121358	5	5
0.124163875	0.108211361	0.038501894	0.001729622	0.037106045	0.232375236	4.02308023	2.503692386	0.039122723	0.573499555	0.009290814	6.526772616	0.094976015	0.012382981	0.094976015	7	7
0.022779678	0.169948309	0.027669661	0.014093901	0.118235305	0.192727987	2.599079941	0.822862385	0.184983013	0.417552444	0.037372581	3.421942326	0.140737545	0.047795824	0.140737545	6	6
0.322070036	0.644139195	0.049228015	0.012108047	0.052557134	0.966209231	0.31485981	0.444073551	0.025113451	0.808198053	0.022647661	0.75893336	0.013009067	0.002543127	0.013009067	7	7
0.113292676	0.154324209	0.036452818	0.001282538	0.824817049	0.267616885	0.127221941	0.716769281	0.052260907	0.152527049	0.015791304	0.843991222	1.55071404	0.009698414	1.55071404	5	5
0.011417546	0.068482985	0.03150791	0.002129101	0.758571465	0.079900531	0.296697136	0.326636816	0.039029993	0.112322718	0.254523007	0.623333952	0.388544203	0.045563074	0.388544203	6	6
0.150817507	0.600597233	0.020461924	0.007899427	0.458182166	0.75141474	0.416465169	0.449281429	0.167505951	0.648789795	0.173110418	0.865746597	0.048118057	0.085680439	0.048118057	7	7
0.018495812	0.058038158	0.023120758	0.040905304	0.400335282	0.076533969	1.765418479	0.568857885	0.047926736	0.489337203	0.351173224	2.334276364	0.163103818	0.001717036	0.163103818	8	8
0.002135967	0.104636367	0.064320993	0.011302376	0.770752626	0.106772334	0.333196276	0.872578216	0.049659723	0.1226437	0.424531119	1.205774492	0.156090263	0.00366282	0.156090263	8	8
0.253019592	0.320442169	0.066291513	0.022043154	0.263609808	0.573461761	0.279893043	0.238305887	0.156425409	0.430062934	0.063133843	0.51819893	0.105282007	0.019730803	0.105282007	3	3
0.926404921	4.650533885	0.065299618	0.007422102	0.329486017	5.576938806	0.379043229	0.708744135	0.02162687	0.378523803	0.014280035	1.087787364	0.198427031	0.014986961	0.198427031	6	6
0.265449733	0.350785263	0.023370789	0.014366276	0.783532273	0.616234996	0.357145514	0.566787706	0.02069402	0.53718611	0.036744425	0.92393322	0.237798157	0.058825607	0.237798157	7	7
0.291392919	0.763110105	0.051524704	0.016993555	0.748730615	1.054503024	0.615884845	0.105413208	0.040125346	0.304919838	0.003483901	0.721298053	0.483729279	0.00131447	0.483729279	4	4
2.694384789	2.156270922	0.038439626	0.006167063	0.245151602	4.850655711	0.099238804	0.078450141	0.115156316	0.265295094	0.05352939	0.177688945	0.262139372	0.003470042	0.262139372	3	3
1.400477222	2.157260103	0.050449358	0.045498288	0.101523015	3.557737325	0.812956157	1.071082025	0.050973828	0.607379482	0.020841983	1.884038183	0.08496975	0.033785265	0.08496975	6	6
0.006768582	0.041206617	0.067137313	0.011686013	0.620439967	0.047975198	0.690297319	1.087902826	0.067534571	0.614667016	0.312952087	1.778200145	0.111969593	0.02773537	0.111969593	8	8
0.436951028	0.440221954	0.025532247	0.04936178	0.86957695	0.877172982	0.494200743	0.021103732	0.032538828	0.524010301	0.024849684	0.515304475	0.3542324	0.006441489	0.3542324	5	5
0.392383809	1.979562832	0.029294675	0.019353723	0.089059416	2.371946641	0.103680608	0.480207665	0.033525384	0.20482637	0.004604549	0.583888274	1.065815956	0.001257698	1.065815956	3	3
0.003000702	0.00973442	0.060757679	0.010503771	0.282595614	0.012735121	0.089962665	0.846829117	0.058492444	0.220600364	0.135995257	0.936791782	0.104447817	0.05154386	0.104447817	6	6
0.502963673	1.169289115	0.077886696	0.041680681	0.287651792	1.672252788	0.089710221	0.73310612	0.095035034	0.462424242	0.023339952	0.822816341	0.204443176	0.006696347	0.204443176	6	6
0.039035494	0.463895421	0.02135456	0.016528614	0.065696405	0.502930915	1.092872929	1.525814362	0.175001984	0.481632499	0.006363841	2.618687291	0.193880141	0.012495973	0.193880141	5	5
0.01033556	0.037685086	0.022627547	0.001077133	0.266079493	0.048020646	0.296509603	0.684505671	0.05192153	0.149840437	0.045654058	0.981015274	0.112759004	0.028541354	0.112759004	4	4
0.185511488	0.189892997	0.041786777	0.003683045	0.354208581	0.375404485	0.383483107	0.025217853	0.026667333	0.05049708	0.045339633	0.408700961	4.678588747	0.004480852	4.678588747	4	4
0.638847375	1.731360027	0.0623368	0.006099119	0.985430053	2.370207402	0.05228741	0.093710517	0.080194051	0.486188821	0.002581151	0.145997927	1.464628295	0.062325798	1.464628295	8	8
0.07213271	0.581617326	0.024312265	0.01655443	0.440366247	0.653750036	0.213899636	0.790193629	0.028913724	0.480007957	0.087506722	1.004093265	0.194021731	0.001505965	0.194021731	5	5
0.176607591	0.361417233	0.047099066	0.00117585	0.584454352	0.538024824	0.463531817	1.417456986	0.06458078	0.30042004	0.018334191	1.880988803	0.341385736	0.002419838	0.341385736	5	5
4.054521619	3.997296273	0.025982035	0.043650074	0.740681368	8.051817893	0.158107405	0.356347835	0.068471009	0.639845549	0.355155216	0.51445524	0.26097547	0.012853736	0.26097547	8	8
0.112948316	0.190539442	0.041843997	0.012028889	0.043065092	0.303487757	0.591557465	0.653645028	0.122121431	0.113549312	0.035645177	1.245202493	0.014196065	0.002668749	0.014196065	7	7
0.08303108	0.437709625	0.025460941	0.001318784	0.732933829	0.520740706	0.051437825	1.101740668	0.092184203	0.273196175	0.016237422	1.153178493	0.311277001	0.018564732	0.311277001	4	4
0.399835026	0.194802647	0.046633167	0.001873929	0.259528423	0.594637673	0.265094334	0.011962228	0.141194916	0.009721557	0.064419023	0.277056563	0.566959437	0.007301362	0.566959437	2	2
4.804045839	4.659693414	0.039110756	0.004847469	0.671053838	9.463739253	0.124646816	0.12496134	0.024665271	0.270953378	0.060008063	0.249608156	0.268082572	0.030276025	0.268082572	4	4
0.009594309	0.183618625	0.10376302	0.001159431	0.996107394	0.193212934	0.005929426	0.965337211	0.066758906	0.081754915	0.1443362	0.971266638	0.334945283	0.01027585	0.334945283	6	6
0.039002513	0.062648028	0.037242011	0.006898058	0.35314272	0.101650541	0.45255164	0.064103711	0.020103769	0.190576609	0.082011425	0.516655351	0.161380874	0.044483905	0.161380874	3	3
0.023827815	0.112891217	0.021260558	0.007585576	0.113135986	0.136719032	1.032512723	1.593651921	0.106945106	0.29235752	0.066052492	2.626164644	0.028988489	0.002053587	0.028988489	6	6
0.002948944	0.008522276	0.079269936	0.008271503	0.262956116	0.01147122	2.602271635	0.289858247	0.05244726	0.049348351	0.106567235	2.892129882	0.145910943	0.036006646	0.145910943	6	6
0.454578075	0.88559668	0.074099022	0.050541112	0.896990366	1.340174755	0.137226673	0.269692477	0.045355128	0.479121263	0.002486042	0.40691915	0.515861431	0.001435852	0.515861431	6	6
0.023424125	0.652736481	0.080500689	0.001760935	0.25715123	0.676160606	2.116625334	1.594786798	0.112328191	0.103441836	0.020652432	3.711412132	0.288915743	0.001503267	0.288915743	4	4
0.217650489	2.215419717	0.049732703	0.009648895	0.13378893	2.433070206	0.487182715	1.763154001	0.028357377	0.621077916	0.017770659	2.250336716	0.10419494	0.004165614	0.10419494	7	7
0.24213053	0.593363939	0.044427407	0.017213615	0.25130923	0.835494469	0.661897226	0.909279542	0.189611252	0.55268689	0.001342737	1.571176768	0.406643512	0.001035158	0.406643512	6	6
0.91344915	1.163238984	0.036370269	0.003527282	0.084459607	2.076688134	2.893477752	2.161299164	0.093279388	0.307488978	0.003656467	5.054776916	0.132181315	0.008003865	0.132181315	4	4
0.265174035	2.15040917	0.183503927	0.004166165	0.085366952	2.415583205	0.982819626	0.906121253	0.180899188	0.015864807	0.009376576	1.888940879	0.225453895	0.001233292	0.225453895	2	2
0.1146414	0.132437432	0.041987663	0.10268458	0.27561151	0.247078832	1.010026042	0.115611904	0.072692639	0.476059294	0.153224027	1.125637947	0.100798797	0.01096459	0.100798797	6	6
0.302233847	1.000808763	0.028654865	0.001142823	0.711162828	1.30304261	0.052014691	0.254558168	0.070369611	0.782695561	0.126810553	0.306572859	0.112147224	0.017778743	0.112147224	6	6
0.452748089	0.715831342	0.145256489	0.012484801	0.495909452	1.168579431	0.393605358	0.036488051	0.199359395	0.247938299	0.120633894	0.430093409	0.058223235	0.02625367	0.058223235	4	4
0.061226468	0.496976138	0.032158535	0.001587301	0.71497259	0.558202606	0.044409958	0.102975187	0.161938146	0.187446531	0.356444867	0.147385146	0.169063831	0.004755563	0.169063831	5	5
0.930794568	1.819201243	0.064484468	0.002249357	0.177038103	2.749995812	0.485472512	0.131843948	0.093643905	0.408048397	0.031044396	0.617316461	0.101779229	0.004607855	0.101779229	4	4
0.285906649	1.016570444	0.030721023	0.001582714	0.339423119	1.302477093	0.131393638	0.137730802	0.036284612	0.055236484	0.022076986	0.26912444	0.42011256	0.013120843	0.42011256	2	2
0.019843456	0.068862894	0.024967359	0.00354602	0.063762105	0.08870635	1.193701965	0.637530222	0.025723039	0.789887051	0.023506104	1.831232187	0.040603363	0.017623465	0.040603363	5	5
0.473200577	1.236611288	0.045116349	0.001151583	0.269516939	1.709811865	0.754727403	1.529421923	0.074099687	0.179721973	0.003127195	2.284149326	0.293718012	0.005042525	0.293718012	4	4
0.173243441	0.260880939	0.029484638	0.006139431	0.024622047	0.43412438	1.618506984	0.250890155	0.042851191	0.409542437	0.006994308	1.869397139	0.075429244	0.002341311	0.075429244	4	4
0.170278495	0.235962226	0.040164067	0.006374214	0.514269125	0.406240721	0.133452723	0.256852083	0.162181898	0.178151344	0.004526484	0.390304806	4.346493623	0.001384024	4.346493623	6	6
0.405820975	3.486594915	0.0450785	0.013800888	0.092008824	3.89241589	1.538018608	0.262367321	0.180180301	0.695324632	0.011012455	1.800385928	0.076894071	0.002360071	0.076894071	6	6
1.197680923	6.558114793	0.061011797	0.002352776	0.185472903	7.755795716	0.655040702	0.349388697	0.05382778	0.474104853	0.042677021	1.004429399	0.057305878	0.001163	0.057305878	6	6
0.007747443	0.125920248	0.090637922	0.001728326	0.089752028	0.133667691	1.057986449	3.140970044	0.109559357	0.126921709	0.040204619	4.198956493	0.053121106	0.001143835	0.053121106	6	6
0.209103856	0.252962688	0.055637054	0.001817788	0.294165505	0.462066544	0.398463492	0.346445228	0.190978049	0.154821274	0.023207585	0.74490872	0.731404971	0.001253165	0.731404971	3	3
0.719392045	2.892071424	0.02142486	0.002128891	0.213512024	3.611463469	0.88067251	0.12478219	0.165920653	0.496236982	0.008084744	1.0054547	0.117405024	0.001350291	0.117405024	4	4
0.421039465	0.913428527	0.091082342	0.003675014	0.099608327	1.334467992	0.393520242	3.145872687	0.12560334	0.31259885	0.037370072	3.539392929	0.044520575	0.018887319	0.044520575	6	6
0.185737267	0.556717863	0.099850599	0.009357937	0.257506552	0.74245513	1.507745845	0.252731852	0.092718796	0.236847618	0.093683416	1.760477697	0.051046242	0.020899113	0.051046242	6	6
0.059635088	0.337272487	0.025367092	0.002559829	0.569750194	0.396907575	0.157033303	0.324241304	0.031062429	0.881997171	0.042718168	0.481274607	0.131418652	0.006261437	0.131418652	3	3
0.009285171	0.113119605	0.08430704	0.024472869	0.106869853	0.122404776	0.210349982	0.915931261	0.044993028	0.101488488	0.032859429	1.126281243	0.286851539	0.012540489	0.286851539	4	4
0.007275054	0.025455081	0.046192813	0.001565767	0.094983529	0.032730135	1.788509997	0.472698099	0.021317413	0.078638568	0.030077515	2.261208096	0.381774151	0.057041234	0.381774151	7	7
0.005162034	0.028599884	0.027463335	0.001670526	0.1697075	0.033761918	0.189367434	1.383800675	0.094760277	0.75410702	0.106429084	1.573168109	1.211903064	0.002012626	1.211903064	8	8
0.294226971	2.428903117	0.06197536	0.002551033	0.855945311	2.723130088	0.112059182	0.285835427	0.047935537	0.354808378	0.186351495	0.397894609	0.613094824	0.016177741	0.613094824	7	7
1.445847826	3.369995492	0.091514883	0.002746527	0.474394836	4.815843318	0.403497859	0.707139729	0.026213912	0.193384561	0.013685777	1.110637588	0.170307017	0.094414497	0.170307017	5	5
0.235845217	2.124485856	0.115672941	0.002284657	0.701268542	2.360331073	0.049120606	0.213757575	0.022076281	0.168531992	0.033643345	0.262878182	0.133905655	0.031634555	0.133905655	5	5
0.037315831	0.274958721	0.058664078	0.008877006	0.670175193	0.312274552	1.147566905	0.394344298	0.025738367	0.443194147	0.068728449	1.541911204	0.282224656	0.018618517	0.282224656	7	7
0.035817427	0.085527598	0.026248462	0.010664407	0.167532786	0.121345025	1.137932039	0.246291512	0.184631995	0.129505021	0.093110826	1.384223551	0.032046857	0.0052465	0.032046857	5	5
0.161571551	1.768664878	0.030123929	0.004944804	0.171821881	1.930236429	0.664493946	0.821841652	0.08482647	0.271147351	0.003738658	1.486335598	0.334354493	0.002850098	0.334354493	4	4
0.058567452	0.295392092	0.042231923	0.004845525	0.269879722	0.353959543	0.36233934	0.290385146	0.199412725	0.756893155	0.087458753	0.652724487	0.035921146	0.005551458	0.035921146	5	5
1.232600487	0.190135404	0.040842465	0.004293487	0.205535016	1.422735891	0.058891638	0.277069339	0.188278652	0.53030022	0.039163905	0.335960977	0.102008273	0.009824238	0.102008273	3	3
0.002112668	0.060692988	0.025474327	0.007093404	0.707263613	0.062805657	0.819408368	0.074643283	0.074601	0.987176177	0.347409029	0.894051651	0.264855243	0.003052621	0.264855243	6	6
0.187805712	0.895320393	0.027456038	0.017642246	0.290906084	1.083126105	0.049225611	0.344256845	0.034047352	0.245175516	0.068810617	0.393482456	0.374106635	0.007181295	0.374106635	3	3
0.00635616	0.323719572	0.129228345	0.001748708	0.482048392	0.330075731	0.25550641	0.331667585	0.040384859	0.021217381	0.010549539	0.587173995	1.114578406	0.004745578	1.114578406	3	3
0.243905355	0.413203051	0.044331999	0.001969174	0.54226954	0.657108406	0.532056497	1.70954279	0.032484666	0.317826088	0.091566052	2.241599287	0.201734215	0.00753694	0.201734215	6	6
0.016461277	0.119207154	0.028750722	0.0027035	0.259364537	0.135668431	0.958764723	0.397043509	0.132107983	0.424290081	0.110768999	1.355808232	0.016201066	0.012914246	0.016201066	7	7
0.967548241	1.101184465	0.028408753	0.072801418	0.206947278	2.068732706	0.303608652	0.183790334	0.138318767	0.643803152	0.086333357	0.487398986	0.102293855	0.009449338	0.102293855	5	5
0.035786975	0.047625302	0.021825095	0.002336056	0.023945266	0.083412278	2.516853091	0.676694148	0.17327224	0.05149887	0.017048307	3.19354724	0.021538634	0.001523075	0.021538634	7	7
0.106885102	0.836857978	0.108104446	0.008102087	0.728843265	0.94374308	0.687674235	0.122649727	0.083674589	0.116395909	0.202563919	0.810323962	0.132717796	0.00279523	0.132717796	7	7
0.135524637	0.332884348	0.028454315	0.004947582	0.727384262	0.468408986	0.194863993	0.066530677	0.171044049	0.063410792	0.187541465	0.26139467	0.676967827	0.016926421	0.676967827	4	4
0.100785503	0.435149782	0.064903842	0.001128181	0.493229045	0.535935285	0.71074399	0.939495472	0.198824883	0.219607029	0.00203818	1.650239461	0.900999797	0.001324543	0.900999797	5	5
0.21037615	0.150400769	0.026275353	0.002810663	0.562787805	0.360776919	0.963524053	0.748455112	0.058765279	0.361360864	0.093319645	1.711979165	0.162773527	0.021396051	0.162773527	5	5
4.307351404	0.082498384	0.026776495	0.070393363	0.497736474	4.389849787	0.176028044	0.143559878	0.022993119	0.592343173	0.217719552	0.319587923	0.172772264	0.005717847	0.172772264	6	6
0.024188252	0.168890298	0.104684632	0.001271125	0.331526289	0.19307855	0.4271166	0.264654558	0.028845421	0.027645084	0.055972397	0.691771158	0.542272595	0.011638991	0.542272595	3	3
1.462217314	0.970984726	0.027448787	0.004574312	0.179689891	2.43320204	0.048285908	0.460192475	0.097182786	0.640513521	0.058173764	0.508478382	0.046567876	0.005976339	0.046567876	5	5
0.385900702	0.521925465	0.025754719	0.023011023	0.400302046	0.907826167	0.293603684	0.503957361	0.028198467	0.243718031	0.032356966	0.797561044	0.279949572	0.001035334	0.279949572	3	3
0.071534366	0.224518686	0.023279695	0.009536364	0.117103189	0.296053052	1.479048605	0.523564957	0.0418623	0.810748314	0.039230909	2.002613562	0.052757588	0.011907101	0.052757588	6	6
0.08799637	0.804794936	0.02026478	0.018172714	0.916902392	0.892791307	0.153819444	0.454250376	0.044085825	0.305562476	0.189795289	0.60806982	0.259364056	0.010143647	0.259364056	4	4
0.037775433	0.16284818	0.106075434	0.002146578	0.092804145	0.200623613	0.819065212	0.107949091	0.032634485	0.326776306	0.03005068	0.927014303	0.024656645	0.010334634	0.024656645	5	5
3.246338982	4.654050654	0.035408151	0.001367078	0.067230957	7.900389636	5.447738172	1.445727391	0.024880896	0.033131289	0.004104948	6.893465563	0.116706011	0.001779228	0.116706011	2	2
0.00258766	0.023173083	0.050855018	0.001974493	0.641119106	0.025760743	0.532163103	0.26722469	0.036499584	0.682593808	0.198909586	0.799387793	0.306175262	0.011451482	0.306175262	6	6
2.57271246	2.359632103	0.021959581	0.003804771	0.196133375	4.932344563	0.461390602	0.746233861	0.098619705	0.233934112	0.026182103	1.207624463	0.092327858	0.018200419	0.092327858	3	3
0.73019658	1.311847215	0.042339285	0.001685749	0.175278044	2.042043794	0.20191055	0.124473021	0.031969391	0.602574137	0.012096059	0.326383571	0.215952033	0.002071825	0.215952033	3	3
0.03169003	0.07957674	0.033778391	0.003240129	0.025377272	0.11126677	1.699738206	1.879039138	0.106281385	0.229921683	0.009600459	3.578777344	0.068154783	0.003491832	0.068154783	5	5
0.362398624	1.399024726	0.056745924	0.001475626	0.187702346	1.76142335	0.094760528	0.825723354	0.021698057	0.585354377	0.006519267	0.920483882	0.138307005	0.003987539	0.138307005	4	4
0.11472706	2.055004002	0.028490244	0.001757703	0.163544303	2.169731062	2.08033544	0.833050812	0.026305818	0.329282257	0.003896191	2.913386251	0.16534804	0.006648581	0.16534804	4	4
0.103927238	1.646320609	0.046892862	0.004698408	0.375499466	1.750247847	0.827377282	1.29445228	0.050405732	0.35452976	0.001664693	2.121829563	0.582782386	0.001287866	0.582782386	6	6
2.037863881	2.875149	0.042741327	0.001904427	0.218243331	4.913012882	1.330905512	1.077939328	0.05610906	0.103336253	0.005809077	2.40884484	0.214360394	0.007418202	0.214360394	3	3
0.049384143	0.113313295	0.052965658	0.015207655	0.374046728	0.162697438	0.511495473	0.037649151	0.194430182	0.043320961	0.151348975	0.549144624	0.141926995	0.005677933	0.141926995	3	3
0.033159841	0.082173846	0.149524111	0.011780501	0.433919649	0.115333686	0.038056587	0.589168344	0.083684137	0.089841661	0.269983536	0.627224931	0.142111295	0.001651158	0.142111295	4	4
0.437130764	0.920677492	0.020782076	0.001405539	0.113265047	1.357808256	1.608377357	4.440530039	0.028995668	0.350375693	0.007872661	6.048907396	0.144042493	0.005593912	0.144042493	6	6
2.569955703	9.725206279	0.052981452	0.003418462	0.079286154	12.29516198	2.615176756	0.091098681	0.183358949	0.033414005	0.002805388	2.706275437	0.218203599	0.006107804	0.218203599	2	2
0.763223842	0.891571495	0.043772097	0.002017416	0.228938633	1.654795337	1.689815151	0.471212635	0.06933944	0.581058469	0.009272287	2.161027786	0.140214298	0.020868433	0.140214298	6	6
0.061026312	0.060967421	0.025906245	0.006532207	0.058220862	0.121993733	0.869537736	0.006174563	0.19851172	0.072472435	0.013742685	0.875712299	0.412105829	0.007145107	0.412105829	3	3
0.079261406	0.243803538	0.021426479	0.003216539	0.919994405	0.323064945	0.216581454	0.107952454	0.028191305	0.341824798	0.394669914	0.324533908	0.261243287	0.095226348	0.261243287	8	8
0.014160627	0.071775031	0.094704318	0.001802518	0.593636413	0.085935658	0.176262037	0.122177067	0.126095861	0.536285754	0.090807815	0.298439105	0.342102679	0.017394128	0.342102679	3	3
0.892934729	3.201498053	0.056946216	0.003755223	0.15854416	4.094432782	1.851542649	2.477447148	0.023470242	0.090537126	0.005590749	4.328989797	0.290111187	0.018307025	0.290111187	3	3
0.148017776	0.092847651	0.066075742	0.006720457	0.965707684	0.240865427	0.253638016	0.075772004	0.191360916	0.35878981	0.104535199	0.329410021	0.34621789	0.382428508	0.34621789	5	5
0.101611588	0.685611795	0.026051567	0.039408524	0.663743615	0.787223384	0.124537207	0.327968206	0.036882227	0.518034962	0.004319232	0.452505413	0.565150503	0.014931561	0.565150503	5	5
3.071538658	2.455898644	0.025380446	0.008535867	0.087947733	5.527437302	1.436695021	0.009964983	0.138257866	0.744354669	0.016263184	1.446660004	0.053917057	0.003357938	0.053917057	7	7
0.207827317	0.19259499	0.036986282	0.00617215	0.194417576	0.400422306	2.084075827	0.113672872	0.022844438	0.352278946	0.013472999	2.1977487	0.315348876	0.00965019	0.315348876	5	5
0.178425953	0.17064244	0.0709417	0.002633663	0.514407915	0.349068392	0.872544494	0.457306281	0.136709086	0.180819861	0.076428436	1.329850775	0.29605249	0.030101882	0.29605249	4	4
0.155629073	0.691223599	0.057422462	0.19385123	0.367703278	0.846852671	0.15581195	0.496226536	0.05078781	0.722988053	0.001213048	0.652038487	0.479731783	0.028613873	0.479731783	7	7
0.237054085	2.752038886	0.071358194	0.005318757	0.382213237	2.98909297	0.450205947	0.940872575	0.045045983	0.295962839	0.015951048	1.391078522	0.203749694	0.024096654	0.203749694	6	6
0.173336059	0.272807135	0.03008462	0.003063016	0.634701119	0.446143195	0.109337961	0.579318871	0.140973635	0.299254732	0.001601788	0.688656832	1.033897638	0.002265143	1.033897638	4	4
1.166969774	1.210828757	0.032388777	0.010488695	0.310969823	2.377798531	0.639103236	0.371047157	0.037295647	0.529807724	0.021355027	1.010150393	0.141704477	0.010443453	0.141704477	5	5
0.843054363	3.129025428	0.036053965	0.001031555	0.092795821	3.972079791	0.370926796	0.038953428	0.020912955	0.024176961	0.001578201	0.409880224	0.700567595	0.001716861	0.700567595	2	2
0.22509688	0.315839513	0.022311602	0.096178426	0.50441958	0.540936394	0.284257533	0.396260518	0.029402479	0.561463486	0.006576229	0.680518051	0.58475273	0.042273309	0.58475273	5	5
0.727809179	1.146227288	0.073373609	0.004948797	0.43128851	1.874036467	0.324971581	0.371553658	0.134235629	0.330457423	0.104156848	0.696525239	0.123310282	0.005139696	0.123310282	5	5
0.011902993	0.530251076	0.113057995	0.048274724	0.834330959	0.54215407	0.278858924	0.101763792	0.04685955	0.095484973	0.009754071	0.380622716	0.617285311	0.004203996	0.617285311	6	6
2.537529622	5.147670283	0.057070332	0.007085874	0.046283642	7.685199905	0.513621708	0.526655639	0.136885338	0.050989706	0.0017307	1.040277347	0.582171288	0.001921934	0.582171288	2	2
0.124286128	1.572454477	0.063953769	0.004827054	0.052329138	1.696740604	5.87315762	1.268460172	0.027253873	0.287415893	0.002776538	7.141617792	0.147329468	0.004200821	0.147329468	5	5
0.517070519	0.225769218	0.138892375	0.013334504	0.56213499	0.742839737	0.027653581	0.867774941	0.052645277	0.421760143	0.163216188	0.895428522	0.092376306	0.005148832	0.092376306	7	7
0.032747062	1.60850831	0.038114995	0.005122759	0.79820529	1.641255372	0.323578625	0.008924328	0.053473267	0.508394246	0.131361787	0.332502954	0.544598154	0.004094959	0.544598154	8	8
0.095131974	0.303045687	0.031119925	0.001386857	0.339128711	0.398177661	0.123381706	1.715207767	0.081769405	0.237875373	0.012581835	1.838589473	0.923282825	0.001256996	0.923282825	5	5
0.028039617	0.197539053	0.09594021	0.156861566	0.527242424	0.22557867	0.141289467	0.308620871	0.065102399	0.223629712	0.298939374	0.449910338	0.08471166	0.034119616	0.08471166	5	5
0.02055677	0.334013072	0.138704723	0.035119226	0.833847619	0.354569842	0.213451558	0.038860252	0.021858051	0.02759927	0.202987688	0.25231181	0.33358794	0.006600512	0.33358794	3	3
0.107004506	1.402027593	0.024325238	0.001162282	0.259432373	1.509032099	0.22584433	1.46248324	0.080316883	0.182535134	0.005716916	1.68832757	0.223128558	0.001139762	0.223128558	3	3
0.258883027	0.950867795	0.049213286	0.00112544	0.079327326	1.209750822	3.089776669	1.261475372	0.028762398	0.265367308	0.005116621	4.351252041	0.133096947	0.007135929	0.133096947	4	4
0.01474159	0.060362469	0.059979208	0.00166245	0.339958269	0.075104059	0.53421553	0.164018266	0.065368636	0.295262175	0.113434459	0.698233796	0.36207624	0.00525585	0.36207624	4	4
0.384299026	0.21706553	0.026700655	0.006550952	0.594788508	0.601364556	0.29073786	0.731303901	0.178992323	0.149384683	0.085864392	1.022041761	0.151067505	0.086276388	0.151067505	2	2
1.193950825	3.77579556	0.055656602	0.006318626	0.1543778	4.969746385	0.602189094	1.401895	0.038631305	0.463946123	0.011631918	2.004084094	0.148951566	0.002104032	0.148951566	6	6
1.708391682	1.127348286	0.020515202	0.009584532	0.529348466	2.835739967	0.063785014	0.196499537	0.054770523	0.759969809	0.229327554	0.260284551	0.065474219	0.025644239	0.065474219	8	8
0.395981384	2.44225543	0.044881157	0.002180215	0.542314032	2.838236814	0.084228952	0.338762474	0.030195159	0.102294793	0.102090413	0.422991427	0.348708493	0.037614283	0.348708493	3	3
0.059884412	0.146320512	0.039630147	0.006913175	0.443063442	0.206204925	1.001785137	0.225386273	0.050969358	0.62415993	0.165171149	1.22717141	0.123287462	0.003749936	0.123287462	5	5
