# Supplementary material for: An incoherent feed-forward loop switches the Arabidopsis clock rapidly between two hysteretic states
Source: Sci Rep. 2018 Sep 17;8:13944. doi: 10.1038/s41598-018-32030-z (PMC6141573; doi:10.1038/s41598-018-32030-z)
Supplement: Supplementary file 2 — Supplementary dataset [file 41598_2018_32030_MOESM2_ESM.zip › Code/M3/r3_data_prepare.m]

clear all

indir = 'the/same/outdir/path/in/r2_genpertub_test.m/';

folder_path{1} = strcat(indir,'ccamut');
folder_path{2} = strcat(indir,'prrmut');
folder_path{3} = strcat(indir,'tocmut');

fn{1} = 'ccamut';
fn{2} = 'prrmut';
fn{3} = 'tocmut';
ext = '.mat';

for i = 1:3
    ino = 1;
    
    folderpath = pwd;
    foledername = strcat(indir,fn{i});
    D = dir([foledername, '/*.mat']);
    Num = length(D(not([D.isdir])));
    
    for j = 1:Num
        jno = num2str(j);
        fn2 = strcat(strcat(fn{i},'_'),jno,ext);
        fn3 = fullfile(folder_path{i}, fn2);
        if exist(fn3, 'file') == 2
            temp = load(fn3);
            tempname = temp.(genvarname(fn{i}));
            if size(tempname,1) == 201
                tempmut = cell2mat(tempname);
                mutant{ino,i} = tempmut;
                ino = ino +1;
            end
        end
    end
end
save('mutant_M3','mutant')
