# Supplementary material for: An incoherent feed-forward loop switches the Arabidopsis clock rapidly between two hysteretic states
Source: Sci Rep. 2018 Sep 17;8:13944. doi: 10.1038/s41598-018-32030-z (PMC6141573; doi:10.1038/s41598-018-32030-z)
Supplement: Supplementary file 2 — Supplementary dataset [file 41598_2018_32030_MOESM2_ESM.zip › Code/M4/M4_param_selected.csv]

0.589795997	0.702616975	0.024892637	0.005776386	0.198868011	1.292412972	1.255265525	0.163272659	0.037471987	0.011383107	0.180888073	0.007859838	1.418538184	0.236690606	0.017171179	0.228313096	0.236690606	0.278448143	0.013573624	0.002311855	0.002485977	0.278448143	0.051433909	0.001020383	0.051433909	0.35993963	0.362850107	3	24.0027027
0.516727152	0.335669138	0.031837312	0.082826619	0.482060266	0.85239629	0.289847562	0.255910792	0.050146839	0.181225213	0.512437887	0.213293798	0.545758355	0.107847471	0.123158283	0.011235515	0.107847471	0.273137553	0.053086408	0.068895124	0.046819631	0.273137553	0.039348192	0.009892077	0.039348192	0.04692646	0.046987581	4	23.9969697
0.255315712	0.274546534	0.071145555	0.006048168	0.338724478	0.529862246	0.093353101	0.967670741	0.141813629	0.047848685	0.464885499	0.531280241	1.061023842	0.440620082	0.009180319	0.066333257	0.440620082	0.038566588	0.178195655	0.685189373	0.18834623	0.038566588	0.518286557	0.132785265	0.518286557	0.037661827	0.052868064	6	23.98285714
0.038842516	0.111610982	0.022440079	0.013590686	0.010975279	0.150453498	0.419967987	0.091268381	0.156793545	0.856309259	0.089157022	0.004598195	0.511236367	1.783195589	0.010563911	0.003804978	1.783195589	0.714871769	0.014945047	0.480730041	0.166776677	0.714871769	1.997956548	0.013201189	1.997956548	0.261047919	0.360019185	3	24
0.017412991	0.128376009	0.055479383	0.002294169	0.022030552	0.145789001	0.139710896	0.934274157	0.16668572	0.048070601	0.471418548	0.001416534	1.073985053	0.193992658	0.013906742	0.001482803	0.193992658	0.181254181	0.022433023	0.286545043	0.060818343	0.181254181	2.075059176	0.009879215	2.075059176	0.087482807	0.117784765	4	23.99714286
0.546975693	0.715175743	0.020661605	0.020040316	0.006114155	1.262151436	0.149786271	0.114170097	0.077679024	0.001158512	0.465710876	0.257265434	0.263956368	0.534854556	0.001707701	0.002715437	0.534854556	0.033602324	0.069136781	0.904405598	0.194690064	0.033602324	0.109872382	0.003812804	0.109872382	0.029645357	0.049047766	4	24.00555556
0.125995673	0.501155144	0.080264122	0.018814644	0.009657527	0.627150817	0.171179592	0.545114756	0.109805644	0.065800631	0.794530295	0.008421122	0.716294348	0.690381648	0.006134509	0.002370357	0.690381648	0.904966134	0.876520209	0.040956401	0.218004635	0.904966134	3.015701102	0.002460018	3.015701102	0.076005721	0.076315965	7	24.0027027
0.014037554	0.117269713	0.076977576	0.00445156	0.530168989	0.131307267	0.750441157	0.440532155	0.031429015	0.092517533	0.066010673	0.008059539	1.190973312	0.483094979	0.016982197	0.021868501	0.483094979	0.498409958	0.002565162	0.018043027	0.246162646	0.498409958	0.02289382	0.007662386	0.02289382	0.127256422	0.210445418	4	24
0.343140225	1.562297844	0.129244259	0.011747532	0.007632557	1.905438068	0.189147468	0.120394754	0.021115723	0.005070419	0.190299855	0.001170282	0.309542222	0.674970844	0.083254362	0.00112599	0.674970844	0.166300063	0.041273094	0.634931373	0.084268127	0.166300063	3.602903154	0.050025831	3.602903154	0.106589927	0.108926126	2	24
0.007045215	0.032346634	0.089440882	0.017654705	0.025906611	0.03939185	0.070800951	0.10262819	0.14521343	0.248326914	0.188584325	0.001602039	0.17342914	0.143419692	0.017779423	0.001997198	0.143419692	0.214076244	0.021190504	0.052083608	0.052014816	0.214076244	0.458223089	0.016540425	0.458223089	1.422158921	1.437894033	6	23.98787879
0.004264356	0.020028937	0.026759583	0.001212554	0.341397372	0.024293293	0.464983925	0.517807052	0.19476397	0.12281321	0.996378562	0.002656265	0.982790977	0.221341788	0.03103052	0.001730133	0.221341788	0.492030972	0.016286265	0.303740512	0.378584638	0.492030972	0.032465035	0.001901399	0.032465035	0.514438546	0.535907571	6	23.99117647
0.057260714	0.875468318	0.039294971	0.098455615	0.541045814	0.932729033	0.224953022	0.05430944	0.054293487	0.003026728	0.611778965	0.024309845	0.279262462	0.764602642	0.00382859	0.029195428	0.764602642	0.00321883	0.241562191	0.00509053	0.063751684	0.00321883	0.103573656	0.034980427	0.103573656	0.088960461	0.090424718	5	24.00294118
0.571757404	4.10437991	0.077905948	0.019248261	0.381234252	4.676137313	0.124904477	0.088936949	0.069064619	0.051358093	0.202045768	0.674776606	0.213841425	0.59836533	0.006168279	0.076207499	0.59836533	0.027285629	0.105898025	0.003407528	0.134005562	0.027285629	0.461051218	0.005719584	0.461051218	0.023785491	0.023862983	4	23.99354839
0.040016916	0.549493209	0.079003318	0.088380118	0.027568985	0.589510125	0.260806968	0.354238681	0.029404212	0.809580175	0.174767009	0.002056998	0.615045649	14.29167472	0.004904183	0.002041167	14.29167472	16.35942302	0.003955888	0.00128563	0.956624944	16.35942302	1.003995734	0.005467969	1.003995734	0.174744154	0.17504963	2	24.00285714
0.007940663	0.026641697	0.053824589	0.007721763	0.201259185	0.034582359	0.716078629	1.501599946	0.115458533	0.118709157	0.276823272	0.007886754	2.217678575	0.178336232	0.021202337	0.002597385	0.178336232	0.224567685	0.058202762	0.010657806	0.032462636	0.224567685	0.428728179	0.01127825	0.428728179	0.019761924	0.039255258	8	24
0.1614771	0.448593987	0.032441977	0.00224198	0.307147239	0.610071086	0.881512326	1.917150236	0.058842632	0.015407265	0.332676102	0.022338333	2.798662562	0.290474828	0.032201116	0.254152782	0.290474828	0.286442032	0.160266024	0.003720983	0.112027488	0.286442032	0.065381433	0.01802843	0.065381433	0.205132091	0.345928566	6	24
0.32855155	0.889606186	0.02395232	0.036215062	0.203010229	1.218157736	0.22625495	0.71019502	0.090468764	0.083094578	0.587910056	0.005225377	0.93644997	0.072739362	0.014206503	0.03012315	0.072739362	0.273875173	0.057414219	0.012451743	0.003388449	0.273875173	1.473657942	0.071134346	1.473657942	0.127436782	0.127628628	5	23.99722222
0.723344944	1.701825724	0.082522458	0.002156761	0.58679822	2.425170668	0.800357581	0.506656543	0.161292076	0.006152144	0.146232783	0.051767843	1.307014124	0.277313074	0.00249184	0.183093941	0.277313074	0.02555993	0.010841594	0.150624809	0.664967813	0.02555993	12.353168	0.010787528	12.353168	0.256261353	0.256577406	4	24.0027027
0.042914688	0.213523394	0.080240842	0.077942843	0.030919239	0.256438082	0.612863304	0.014240266	0.076210027	0.127427108	0.333880167	0.003226748	0.62710357	0.356490446	0.013864091	0.00147355	0.356490446	0.268516103	0.009934643	0.030917437	0.314420812	0.268516103	5.643855446	0.017285672	5.643855446	0.206719235	0.381976964	7	24
0.623104901	0.888671122	0.073839514	0.0161009	0.261941237	1.511776023	0.346082516	0.141369747	0.10205534	0.072690498	0.564885865	0.009067152	0.487452263	0.047332945	0.091197696	0.005391064	0.047332945	0.15789176	0.015072507	0.003372073	0.009671198	0.15789176	0.038607835	0.158972411	0.038607835	0.028032754	0.041234601	5	24
0.460222408	1.526985463	0.038651802	0.001132587	0.051928213	1.987207871	2.040913984	0.698899306	0.023391087	0.002515605	0.028655846	0.059946627	2.739813289	0.239731816	0.00155957	0.022115477	0.239731816	0.19378077	0.001535241	0.41916523	0.086692762	0.19378077	0.048330694	0.00131823	0.048330694	0.317855999	0.374738755	2	24
0.644851934	0.823280688	0.025031847	0.037841107	0.021591456	1.468132622	1.430965124	0.323099648	0.064085257	0.004004801	0.123296449	0.015638087	1.754064772	0.232969121	0.01277086	0.003582281	0.232969121	4.372331149	0.003798983	0.068299292	0.79110963	4.372331149	0.289159231	0.23547074	0.289159231	0.292643302	0.411925428	2	24
0.196917597	0.748892851	0.092033533	0.016070718	0.692291796	0.945810449	0.566945196	0.54926898	0.078142365	0.034972735	0.199401159	0.337025158	1.116214177	0.920714142	0.009428177	0.639685379	0.920714142	0.014025745	0.455914872	0.001497906	0.094679282	0.014025745	0.053400481	0.118281449	0.053400481	0.328870248	0.346472138	5	24
0.195281961	4.52245955	0.032778379	0.011442924	0.433226353	4.717741511	1.010374773	0.155368418	0.15252371	0.029012493	0.266654426	0.050945714	1.165743191	0.277234716	0.007192834	0.694984116	0.277234716	0.043449098	0.01211381	0.001359339	0.458647473	0.043449098	0.061061188	0.003729567	0.061061188	1.165879287	1.167330385	4	24
0.125876415	4.468181449	0.116558805	0.094516905	0.0905535	4.594057864	0.332522765	0.04616751	0.048343919	0.02031338	0.114979506	0.003556259	0.378690275	0.507336602	0.052062502	0.001265171	0.507336602	2.36893856	0.498701781	0.001378784	0.171482083	2.36893856	0.195308471	0.002972471	0.195308471	0.394840895	0.417500255	5	24.00277778
0.176793397	0.277193377	0.02656424	0.029912675	0.070613393	0.453986775	0.379833455	0.283894823	0.024162901	0.031627035	0.507563592	0.038200425	0.663728278	0.045774173	0.024403338	0.082989258	0.045774173	0.203603678	0.037890438	0.471177368	0.836031374	0.203603678	0.00294406	0.040426612	0.00294406	0.483698797	0.57762392	4	24
0.352472832	0.571810362	0.095956388	0.009998918	0.542076879	0.924283194	0.237991382	0.092631094	0.045298098	0.075402262	0.251714091	0.250974225	0.330622476	0.186446766	0.009771104	0.361978314	0.186446766	0.083669094	0.128603427	0.003475319	0.001539385	0.083669094	0.093926185	0.001396496	0.093926185	0.044605929	0.049850283	3	24
0.057237817	0.513186153	0.054570123	0.002550308	0.155952987	0.57042397	0.11992856	0.540306663	0.124860872	0.020419672	0.536135884	0.003530898	0.660235222	0.112350696	0.005067261	0.157291022	0.112350696	0.002497976	0.023206187	0.006252078	0.007141106	0.002497976	0.208179377	0.004541434	0.208179377	0.449017734	0.517636684	3	24.00857143
0.098042689	0.321314849	0.049800247	0.02470787	0.481139971	0.419357538	0.17586475	0.597664255	0.059080314	0.012641045	0.31960255	0.828756075	0.773529004	0.608873039	0.054608666	0.008621685	0.608873039	0.053534189	0.007564867	0.139088516	0.577039663	0.053534189	0.202435885	0.172835398	0.202435885	0.605442257	0.68314227	4	24
0.230502403	0.90085478	0.069056089	0.046500383	0.332076838	1.131357183	0.308398404	0.175705601	0.178873434	0.007057798	0.223396901	0.629165515	0.484104005	0.654323035	0.004149969	0.005027605	0.654323035	0.060517606	0.002055723	0.011852245	0.013588209	0.060517606	0.029930898	0.001693959	0.029930898	0.821358021	0.825414526	3	24
0.226836447	0.190289165	0.041003146	0.125287311	0.820850689	0.417125612	0.298226581	0.072799951	0.038527155	0.002203724	0.694523567	0.046119969	0.371026532	1.077796645	0.090394257	0.782020822	1.077796645	0.108796793	0.091384193	0.003696123	0.151549987	0.108796793	0.113324949	0.070158555	0.113324949	0.950681886	1.118661138	7	24
0.135393594	0.85813597	0.059164778	0.0018069	0.101700171	0.993529564	0.184874863	0.383358569	0.144659184	0.002445188	0.223880644	0.001186934	0.568233432	0.720760642	0.002814151	0.003026621	0.720760642	0.062376561	0.980364088	0.005712511	0.458748269	0.062376561	0.016903141	0.002173236	0.016903141	0.832529077	0.83340431	4	23.99722222
0.092185307	8.353667759	0.047841765	0.001675573	0.10758763	8.445853066	0.009973949	0.16248581	0.106057179	0.011777743	0.436567715	0.001027554	0.172459759	0.615690363	0.208587187	0.008484358	0.615690363	0.793645475	0.001916217	0.29229702	0.991953315	0.793645475	0.545161424	0.266334372	0.545161424	0.321038732	0.38335508	6	24
0.897778785	2.100911692	0.038180874	0.001730164	0.08244592	2.998690476	2.740070891	1.119229417	0.02306916	0.001608586	0.167749142	0.513906682	3.859300308	0.30492988	0.001310694	0.003936358	0.30492988	0.011050672	0.007763598	0.438429377	0.002183315	0.011050672	0.092911909	0.100531356	0.092911909	0.81549608	0.84105966	4	24
1.448864551	6.905673726	0.167636932	0.001253262	0.103160747	8.354538278	0.151599877	0.414981765	0.198965675	0.01255522	0.029935166	0.020367524	0.566581642	0.23371504	0.004248381	0.600225318	0.23371504	0.178219042	0.094122066	0.499275597	0.005829784	0.178219042	0.521819297	0.01343475	0.521819297	0.028301106	0.049777319	2	24
0.123840992	0.511577352	0.093415303	0.024212728	0.252977317	0.635418344	0.150507454	0.9848608	0.033656724	0.039204268	0.258655866	0.006680655	1.135368254	0.123572736	0.017012128	0.70451114	0.123572736	0.003907267	0.001966095	0.314675101	0.75636797	0.003907267	0.172825411	0.035524632	0.172825411	0.077816917	0.078697886	4	24.02222222
0.109568964	0.075932251	0.036836486	0.02136385	0.103878413	0.185501216	1.146310202	0.776086	0.148456712	0.04627959	0.810718886	0.014685331	1.922396202	0.040382363	0.110399262	0.007152904	0.040382363	0.237790837	0.025122384	0.01104804	0.123589775	0.237790837	1.465608379	0.002121143	1.465608379	0.411192118	0.603338996	8	24
0.032529656	0.254188663	0.021753659	0.00175454	0.029617969	0.286718319	0.213101436	3.291804505	0.119506895	0.003045514	0.510015443	0.370259213	3.504905941	0.241476572	0.017876071	0.001396839	0.241476572	0.174427062	0.014624585	0.545209778	0.006475315	0.174427062	0.46392041	0.003808541	0.46392041	4.584642375	4.619695769	7	24
0.230016686	0.764685344	0.115701823	0.031245318	0.220904666	0.99470203	0.602159655	0.223976232	0.033197937	0.035356428	0.10421186	0.006635729	0.826135887	0.727619466	0.001835586	0.009939183	0.727619466	0.006114643	0.002256828	0.234530666	0.001174617	0.006114643	0.086446893	0.001668842	0.086446893	0.467790486	0.473121748	3	24
0.04328322	0.16518603	0.042932883	0.001486302	0.074926406	0.20846925	1.998602728	1.011618273	0.031563064	0.026235969	0.151203974	0.060336375	3.010221001	0.142315466	0.00272475	0.01392838	0.142315466	0.433939219	0.001883308	0.013391735	0.968685573	0.433939219	16.90089931	0.005956078	16.90089931	1.613082186	1.619302296	6	24
0.098850865	0.474510734	0.099340688	0.001030177	0.094829734	0.573361599	3.788832495	1.113070647	0.030431741	0.005828657	0.118069722	0.003379316	4.901903142	0.173211856	0.005664719	0.798631373	0.173211856	0.105914512	0.040409412	0.005025678	0.031560777	0.105914512	0.009788972	0.003680509	0.009788972	0.169593684	0.184377365	5	24
0.168272229	0.037800154	0.040185771	0.013993059	0.113684882	0.206072383	0.047790341	0.908627704	0.112748714	0.053864292	0.389504909	0.719346529	0.956418045	0.104654357	0.014841569	0.003952925	0.104654357	0.133562541	0.058896122	0.063024015	0.191007275	0.133562541	0.066031078	0.006087212	0.066031078	0.915156061	1.031337252	4	24
0.302867704	0.352678143	0.050507999	0.007285445	0.322049612	0.655545847	0.029431542	0.354655164	0.083890994	0.108542029	0.687513156	0.103576775	0.384086706	0.039122505	0.05535469	0.374584822	0.039122505	0.026008091	0.191563485	0.013469926	0.979789927	0.026008091	0.192409638	0.001607191	0.192409638	0.054477058	0.055507435	5	24.00285714
0.503773705	0.745513933	0.039208843	0.004593227	0.116187343	1.249287637	0.876950638	0.266164146	0.045608242	0.04295258	0.779665741	0.009211282	1.143114784	0.049948714	0.001692222	0.236000319	0.049948714	4.154509707	0.091812075	0.120958258	0.243299128	4.154509707	0.651073376	0.001433058	0.651073376	0.515198396	0.540161321	8	24.0027027
0.513418023	1.279090985	0.090819521	0.001918469	0.319297774	1.792509007	1.108876675	0.333389067	0.057323985	0.006615772	0.113890042	0.004347845	1.442265742	0.307530703	0.009189861	0.097975654	0.307530703	0.041621857	0.002145306	0.777742855	0.02879687	0.041621857	1.94746054	0.007936598	1.94746054	0.029196876	0.029240858	4	24.00625
0.134901418	0.09650138	0.066211027	0.002185592	0.392860493	0.231402798	0.381519185	0.324518471	0.060153428	0.056012917	0.59129626	0.030326214	0.706037656	0.099796957	0.233364716	0.04275198	0.099796957	0.965828965	0.018482434	0.024632283	0.643481319	0.965828965	0.164531616	0.003382005	0.164531616	0.040666789	0.040789562	4	23.99705882
0.033264145	0.255403412	0.084912274	0.009163289	0.843827214	0.288667557	0.233415378	0.214353064	0.159118502	0.118761514	0.189315729	0.006976248	0.447768443	0.419857849	0.015943348	0.0868484	0.419857849	0.002540605	0.585234566	0.45167669	0.244135595	0.002540605	0.002541301	0.008254282	0.002541301	1.103011837	1.141586953	4	24.01081081
0.136169664	0.215239813	0.020220239	0.005284657	0.562702954	0.351409477	0.554298976	0.123738711	0.026754786	0.001377256	0.335420876	0.005949804	0.678037687	1.128220216	0.014919598	0.009393985	1.128220216	0.013707661	0.003346407	0.090446582	0.002771865	0.013707661	0.236100266	0.093970387	0.236100266	0.123326055	0.12420928	5	24
0.076862601	0.083168927	0.064952759	0.002284426	0.046375599	0.160031528	0.592214538	0.471660805	0.035098079	0.007392068	0.170547059	0.009969093	1.063875343	0.116861592	0.029889839	0.007772815	0.116861592	1.25742783	0.018852025	0.064194519	0.786025257	1.25742783	0.02817201	0.051891469	0.02817201	0.362897106	0.366332588	3	23.99722222
4.04702299	2.990443819	0.055373126	0.055510623	0.032417392	7.037466809	4.36785714	3.85343198	0.063915919	0.218309646	0.266561634	0.004104463	8.221289119	1.138433485	0.010962032	0.127125014	1.138433485	2.598584257	0.053628661	0.091523647	0.559511575	2.598584257	3.936627112	0.116833663	3.936627112	0.053022674	0.053135292	2	24
0.504379458	1.150398082	0.051682514	0.031175968	0.086563227	1.654777539	1.35370874	0.9136057	0.067620735	0.003114932	0.322883286	0.001302209	2.26731444	0.379469716	0.001915703	0.007078942	0.379469716	0.053203558	0.008036396	0.022239247	0.557146863	0.053203558	0.004895447	0.001471771	0.004895447	3.161029204	3.167800837	4	24
1.895219094	1.144673033	0.034205247	0.005090999	0.166441826	3.039892127	0.150719881	1.271375509	0.177858518	0.026713942	0.538857119	0.129298439	1.42209539	0.085966814	0.209816476	0.062624798	0.085966814	0.013141239	0.648319553	0.0031649	0.010363542	0.013141239	0.046130109	0.006096883	0.046130109	0.156882188	0.170303323	5	24.0027027
0.262383633	0.904800362	0.077449521	0.004958602	0.170167482	1.167183995	1.726636077	2.298463783	0.028457746	0.010187185	0.348375352	0.853194969	4.02509986	0.156567015	0.002660572	0.347813795	0.156567015	0.04086692	0.071615186	0.211232602	0.00493966	0.04086692	0.083733288	0.031085043	0.083733288	0.29482223	0.409680304	7	24
3.964103292	4.427868997	0.035264081	0.0034472	0.091733645	8.391972288	4.892519975	0.309768114	0.114629133	0.004713144	0.1317211	0.022973257	5.202288089	0.168662276	0.011332443	0.565322519	0.168662276	0.315685866	0.561847898	0.025544213	0.048087519	0.315685866	0.320530146	0.573068269	0.320530146	0.156259594	0.274471853	3	24
0.005686037	0.498516796	0.181925566	0.004534887	0.132577932	0.504202833	0.07524498	0.416452751	0.024411158	0.035220764	0.027120062	0.006150347	0.491697731	0.026116061	0.002270836	0.249914305	0.026116061	0.013743658	0.005533963	0.014692848	0.899180532	0.013743658	0.072538766	0.00595899	0.072538766	0.705000024	0.714801049	4	24
0.309196164	0.572802247	0.02193065	0.001228475	0.021087836	0.881998411	0.305853693	0.596295442	0.194236308	0.003643339	0.15227346	0.005673105	0.902149135	0.557306404	0.001528767	0.002817024	0.557306404	2.802385005	0.03240234	0.003265044	0.232270687	2.802385005	0.040116478	0.020588232	0.040116478	0.155986299	0.161396173	3	24.0027027
0.006577243	0.042086824	0.050350264	0.004254474	0.099249263	0.048664066	3.743437488	1.205571	0.026386564	0.044626749	0.32592077	0.005321463	4.949008488	0.154696791	0.003791089	0.107367421	0.154696791	0.013026217	0.00122054	0.492591728	0.049507719	0.013026217	4.65363312	0.005004465	4.65363312	0.028706476	0.029217029	7	24.07647059
0.203825941	0.235288249	0.029085934	0.01595179	0.093253037	0.439114189	0.314339428	0.242113375	0.146762961	0.001592644	0.219767585	0.458741952	0.556452803	0.958578425	0.017057875	0.011461993	0.958578425	0.214259566	0.029374911	0.099097833	0.048578279	0.214259566	0.052260321	0.058799567	0.052260321	0.251540347	0.251837965	3	24
0.467801726	1.067771598	0.043310636	0.002189835	0.38554325	1.535573324	1.347130827	0.009177382	0.069862333	0.001251825	0.177896227	0.136111681	1.356308209	0.497253806	0.003060516	0.191932491	0.497253806	0.022491318	0.027683783	0.015114232	0.269595874	0.022491318	0.030101175	0.005298518	0.030101175	0.451729194	0.455110506	4	24
0.027416928	0.093665052	0.023513385	0.003286192	0.281283051	0.12108198	0.044303956	0.62785168	0.05135518	0.021587641	0.339956019	0.137489329	0.672155637	12.75365877	0.002451472	0.001822854	12.75365877	0.016162184	0.019996049	0.711739448	0.057451943	0.016162184	0.295578069	0.001006465	0.295578069	0.207762008	0.208034753	8	23.97222222
0.041928324	0.161312882	0.051519666	0.089758527	0.081247626	0.203241206	0.315608004	0.103056859	0.060827898	0.050581566	0.299404071	0.089810116	0.418664863	0.375023055	0.040685228	0.011468475	0.375023055	0.556953831	0.015973121	0.658052463	0.37442514	0.556953831	0.134707861	0.37968532	0.134707861	0.169801538	0.310344765	4	24.0027027
0.128686767	0.514496374	0.059094755	0.005897963	0.457507551	0.643183141	0.122072845	0.615323912	0.04642326	0.039485135	0.303691099	0.408483209	0.737396758	0.227607837	0.010643224	0.001485126	0.227607837	0.020083015	0.001919754	0.003607462	0.340810478	0.020083015	0.273552307	0.015559047	0.273552307	1.060641913	1.424225574	4	24
0.256938963	0.287743151	0.021426678	0.001469283	0.145688047	0.544682114	2.283695011	1.070695884	0.022937607	0.015289145	0.46291464	0.28129053	3.354390895	0.199930267	0.002572424	0.00832211	0.199930267	0.068456229	0.5773536	0.088052485	0.021488659	0.068456229	0.219873412	0.001452246	0.219873412	0.027186066	0.031888482	7	23.98529412
