# Supplementary material for: An incoherent feed-forward loop switches the Arabidopsis clock rapidly between two hysteretic states
Source: Sci Rep. 2018 Sep 17;8:13944. doi: 10.1038/s41598-018-32030-z (PMC6141573; doi:10.1038/s41598-018-32030-z)
Supplement: Supplementary file 2 — Supplementary dataset [file 41598_2018_32030_MOESM2_ESM.zip › Code/M4/ODE_m4.m]

function yp = ODE_m4(y,mutant,nhill,beta_cb,beta_cl,K_cl,K_cp,K_ct,gamma_cca,...
                                    beta_pb,beta_pl,K_pl,K_pt,K_pc,K_pE,gamma_prr,...
                                    beta_toc,K_tc,K_tE,gamma_toc,...
                                    beta_lux,K_lxc,K_lxE,K_lxt,gamma_lux,...
                                    beta_el3,K_e3c,gamma_e3,...
                                    beta_EC,gamma_ec)

if mutant == 1
    LWD = 0;
else
    LWD = 0.08324;
end

CCA1 = y(1);
PRR9 = y(2);
TOC1 = y(3);
LUX = y(4);
ELF3 = y(5);
EC = y(6);

eq1 = (beta_cb + beta_cl*LWD^nhill/(K_cl^nhill+LWD^nhill)) * ((K_cp^nhill/(K_cp^nhill+ PRR9^nhill))...
      *(K_ct^nhill/(K_ct^nhill+TOC1^nhill))) - gamma_cca*CCA1;
eq2 = (beta_pb + beta_pl*LWD^nhill/(K_pl^nhill+LWD^nhill)) * ((K_pt^nhill/(K_pt^nhill+ TOC1^nhill))...
      *(K_pc^nhill/(K_pc^nhill+ CCA1^nhill))*(K_pE/(K_pE+ EC))) - gamma_prr*PRR9;
eq3 = beta_toc * ((K_tc^nhill/(K_tc^nhill+ CCA1^nhill))*(K_tE/(K_tE+ EC))) - gamma_toc*TOC1;
eq4 = beta_lux * (K_lxc^nhill/(K_lxc^nhill+ CCA1^nhill))*(K_lxE/(K_lxE+ EC))...
      *(K_lxt^nhill/(K_lxt^nhill+ TOC1^nhill)) - gamma_lux*LUX - beta_EC*ELF3*LUX;
eq5 = beta_el3 * (K_e3c^nhill/(K_e3c^nhill+ CCA1^nhill)) - gamma_e3*ELF3 - beta_EC*ELF3*LUX;
eq6 = beta_EC*ELF3*LUX - gamma_ec * EC;

yp = [eq1;eq2;eq3;eq4;eq5;eq6];
