# Supplementary material for: An incoherent feed-forward loop switches the Arabidopsis clock rapidly between two hysteretic states
Source: Sci Rep. 2018 Sep 17;8:13944. doi: 10.1038/s41598-018-32030-z (PMC6141573; doi:10.1038/s41598-018-32030-z)
Supplement: Supplementary file 2 — Supplementary dataset [file 41598_2018_32030_MOESM2_ESM.zip › Code/M4/r1_searching_octave.m]

clear

%% User specify directory
indir = 'Path/to/the/FinalCode directory/';
outdir = 'Path/to/the/folder/you/want/to/save/the/results/';

cd(outdir);
if exist('param','dir') ~= 7
    mkdir('param');
end

if exist('stat','dir') ~= 7
    mkdir('stat');
end
workdir = strcat(indir,'M4');
cd(workdir);

%% add the path of functions folder
funcpath = strcat(indir,'functions');
addpath(funcpath)
tic;

i_seed = getenv('file_input');
i_seed = str2num(i_seed);

no_multi = 1;
par = 0;
n1 = 0;
n2 = 0;
n3 = 0;
n4 = 0;

opt = odeset("InitialStep", 1e-6,"RelTol", 1e-6, "AbsTol", 1e-9,"NormControl", "on","MaxStep",1e1);
t = 0:0.1:960;

for i = 1:30000
    
    nhill = randi([2 8]);                                                  %
    %% CCA
    log_rate = 3*rand();
    gamma_cca = round((0.01 * 10^log_rate)*1E12)/1E12;                     %
    
    lin_rate = rand();                                                     %
    beta_cb = gamma_cca * lin_rate;
    beta_cl = gamma_cca - beta_cb;
    
    log_rate = rand();                                                     %
    K_cl = round((0.02 * 10^log_rate)*1E12)/1E12;                             
    log_rate = 3*rand();                                                   %
    K_cp = round((0.001 * 10^log_rate)*1E12)/1E12;                             
    log_rate = 3*rand();                                                   %
    K_ct = round((0.001 * 10^log_rate)*1E12)/1E12;

    %% PRR
    log_rate = 3*rand();                                                   %
    gamma_prr = round((0.01 * 10^log_rate)*1E12)/1E12;                     
    
    lin_rate = rand();                                                     %
    beta_pb = gamma_prr * lin_rate;
    beta_pl = gamma_prr - beta_pb;
    
    log_rate = rand();                                                     %
    K_pl = round((0.02 * 10^log_rate)*1E12)/1E12;                             
    log_rate = 3*rand();                                                   %
    K_pt = round((0.001 * 10^log_rate)*1E12)/1E12;
    log_rate = 3*rand();                                                   %
    K_pc = round((0.001 * 10^log_rate)*1E12)/1E12;
    log_rate = 3*rand();                                                   %
    K_pE = round((0.001 * 10^log_rate)*1E12)/1E12;
    
    %% TOC
    log_rate = 3*rand();                                                   %
    gamma_toc = round((0.01 * 10^log_rate)*1E12)/1E12;                     
    
    beta_toc = gamma_toc;

    log_rate = 3*rand();                                                   %
    K_tc = round((0.001 * 10^log_rate)*1E12)/1E12;
    log_rate = 3*rand();                                                   %
    K_tE = round((0.001 * 10^log_rate)*1E12)/1E12;
    
    %% LUX
    log_rate = 3*rand();                                                   %
    gamma_lux = round((0.01 * 10^log_rate)*1E12)/1E12;
    
    beta_lux = gamma_lux;
    
    log_rate = 3*rand();                                                   %
    K_lxc = round((0.001 * 10^log_rate)*1E12)/1E12;
    log_rate = 3*rand();                                                   %
    K_lxE = round((0.001 * 10^log_rate)*1E12)/1E12;
    log_rate = 3*rand();                                                   %
    K_lxt = round((0.001 * 10^log_rate)*1E12)/1E12;
    
    %% ELF3
    log_rate = 3*rand();                                                   %
    gamma_e3 = round((0.01 * 10^log_rate)*1E12)/1E12;
    
    beta_el3 = gamma_e3;
    
    log_rate = 3*rand();                                                   %
    K_e3c = round((0.001 * 10^log_rate)*1E12)/1E12;
    
    %% EC
    log_rate = 3*rand();                                                   %
    gamma_ec = round((0.01 * 10^log_rate)*1E12)/1E12;                                                
    beta_EC = gamma_ec;
    log_rate = 3*rand();
    gamma_ec2 = round(((0.001 * 10^log_rate) * gamma_ec)*1E12)/1E12;       %
    gamma_ec = gamma_ec + gamma_ec2;
    
    %% first run
    mutant = 0;
    
    fin = @(t,y)ODE_m4(y,mutant,nhill,beta_cb,beta_cl,K_cl,K_cp,K_ct,gamma_cca,...
                          beta_pb,beta_pl,K_pl,K_pt,K_pc,K_pE,gamma_prr,...
                          beta_toc,K_tc,K_tE,gamma_toc,...
                          beta_lux,K_lxc,K_lxE,K_lxt,gamma_lux,...
                          beta_el3,K_e3c,gamma_e3,...
                          beta_EC,gamma_ec);
    [vt,vy] = ode23s(fin,[0,960], [0.1,0.1,0.1,0.1,0.1,0.1],opt);
    Y = interp1 (vt, vy, t); 

    CCA1_wt = Y(:,1);
    PRR9_wt = Y(:,2);
    TOC1_wt = Y(:,3);
    LUX_wt = Y(:,4);
    ELF3_wt = Y(:,5);
    EC_wt = Y(:,6);
    
    CCA_peaks = findAllPeaks(t,CCA1_wt,0);
    PRR_peaks = findAllPeaks(t,PRR9_wt,0);
    TOC_peaks = findAllPeaks(t,TOC1_wt,0);    
    LUX_peaks = findAllPeaks(t,LUX_wt,0);
    ELF_peaks = findAllPeaks(t,ELF3_wt,0);
    EC_peaks = findAllPeaks(t,EC_wt,0);
    
    if length(CCA_peaks) >= 3 && length(PRR_peaks) >= 3 && length(TOC_peaks) >= 3 && ...
       length(LUX_peaks) >= 3 && length(ELF_peaks) >= 3 && length(EC_peaks) >= 3
        
        result_CCA1_wt = oscChecker(t,CCA1_wt);
        result_PRR9_wt = oscChecker(t,PRR9_wt);
        result_TOC1_wt = oscChecker(t,TOC1_wt);
        result_LUX_wt = oscChecker(t,LUX_wt);
        result_ELF3_wt = oscChecker(t,ELF3_wt);
        result_EC_wt = oscChecker(t,EC_wt);
        
        %% select parameters that oscillate
        if result_CCA1_wt(1) > 0 && result_PRR9_wt(1) > 0 && result_TOC1_wt(1) > 0 && ...
           result_LUX_wt(1) > 0 && result_ELF3_wt(1) > 0 && result_EC_wt(1)
            n1 = n1+1;
                        
            t_target = 24;
            t_system = result_CCA1_wt(3);
            t_norm = round((t_target/t_system)*1E12)/1E12;

            beta_cb = beta_cb/t_norm;
            beta_cl = beta_cl/t_norm;
            gamma_cca = gamma_cca/t_norm;
            beta_pb = beta_pb/t_norm;
            beta_pl = beta_pl/t_norm;
            gamma_prr = gamma_prr/t_norm;
            beta_toc = beta_toc/t_norm;
            gamma_toc = gamma_toc/t_norm;
            beta_lux = beta_lux/t_norm;
            gamma_lux = gamma_lux/t_norm;
            beta_el3 = beta_el3/t_norm;
            gamma_e3 = gamma_e3/t_norm;
            beta_EC = beta_EC/t_norm;
            gamma_ec = gamma_ec/t_norm;
            
            mutant = 0;
            fin = @(t,y)ODE_m4(y,mutant,nhill,beta_cb,beta_cl,K_cl,K_cp,K_ct,gamma_cca,...
                                    beta_pb,beta_pl,K_pl,K_pt,K_pc,K_pE,gamma_prr,...
                                    beta_toc,K_tc,K_tE,gamma_toc,...
                                    beta_lux,K_lxc,K_lxE,K_lxt,gamma_lux,...
                                    beta_el3,K_e3c,gamma_e3,...
                                    beta_EC,gamma_ec);
            [vt,vy] = ode23s(fin,[0,960], [0.1,0.1,0.1,0.1,0.1,0.1],opt);
            Y = interp1 (vt, vy, t);
            
            CCA1_wt = Y(:,1);
            PRR9_wt = Y(:,2);
            TOC1_wt = Y(:,3);
            LUX_wt = Y(:,4);
            ELF3_wt = Y(:,5);
            EC_wt = Y(:,6);
            
            result_CCA1_wt = oscChecker(t,CCA1_wt);
            result_PRR9_wt = oscChecker(t,PRR9_wt);
            result_TOC1_wt = oscChecker(t,TOC1_wt);
            result_LUX_wt = oscChecker(t,LUX_wt);
            result_ELF3_wt = oscChecker(t,ELF3_wt);
            result_EC_wt = oscChecker(t,EC_wt);
            
            p_cca1_wt = properties_checker_v2(CCA1_wt,t,24);
            p_prr9_wt = properties_checker_v2(PRR9_wt,t,24);
            p_toc1_wt = properties_checker_v2(TOC1_wt,t,24);
            p_EC_wt = properties_checker_v2(EC_wt,t,24);
            
            %% prr need to express first before toc1 and followed with EC
            if p_prr9_wt(3) < p_toc1_wt(3) && p_toc1_wt(3) < p_EC_wt(3)

                prr9 = PRR9_wt(8881:9601);
                hill_p9 = K_cp.^nhill./(K_cp.^nhill+prr9.^nhill);
                toc1 = TOC1_wt(8881:9601);
                hill_t1 = K_ct.^nhill./(K_ct.^nhill+toc1.^nhill);
                
                %% both prr and toc need to work at CCA
                if min(hill_p9) < 0.66 && min(hill_t1) < 0.66
                
                    mutant = 1;
                    fin = @(t,y)ODE_m4(y,mutant,nhill,beta_cb,beta_cl,K_cl,K_cp,K_ct,gamma_cca,...
                                                beta_pb,beta_pl,K_pl,K_pt,K_pc,K_pE,gamma_prr,...
                                                beta_toc,K_tc,K_tE,gamma_toc,...
                                                beta_lux,K_lxc,K_lxE,K_lxt,gamma_lux,...
                                                beta_el3,K_e3c,gamma_e3,...
                                                beta_EC,gamma_ec);
                    [vt,vy] = ode23s(fin,[0,960], [0.1,0.1,0.1,0.1,0.1,0.1],opt);
                    Y = interp1 (vt, vy, t);

                    CCA1_wt = Y(:,1);
                    PRR9_wt = Y(:,2);
                    TOC1_wt = Y(:,3);
                    LUX_wt = Y(:,4);
                    ELF3_wt = Y(:,5);
                    EC_wt = Y(:,6);
                    
                    CCA_peaks_mut = findAllPeaks(t,CCA1_mut,0);
                    PRR_peaks_mut = findAllPeaks(t,PRR9_mut,0);
                    TOC_peaks_mut = findAllPeaks(t,TOC1_mut,0);    
                    LUX_peaks_mut = findAllPeaks(t,LUX_mut,0);
                    ELF_peaks_mut = findAllPeaks(t,ELF3_mut,0);
                    EC_peaks_mut = findAllPeaks(t,EC_mut,0);
                    
                    if length(CCA_peaks_mut) >= 3 && length(PRR_peaks_mut) >= 3 && length(TOC_peaks_mut) >= 3 && ...
                       length(LUX_peaks_mut) >= 3 && length(ELF_peaks_mut) >= 3 && length(EC_peaks_mut) >= 3
                        
                        n2 = n2+1;
                        result_CCA1_mut = oscChecker(t,CCA1_mut);
                        result_PRR9_mut = oscChecker(t,PRR9_mut);
                        result_TOC1_mut = oscChecker(t,TOC1_mut);
                        result_LUX_mut = oscChecker(t,LUX_mut);
                        result_ELF3_mut = oscChecker(t,ELF3_mut);
                        result_EC_mut = oscChecker(t,EC_mut);
                        
                        %% select those who is oscillating in LWD1 mutant
                        if result_CCA1_mut(1) > 0 && result_PRR9_mut(1) > 0 && result_TOC1_mut(1) > 0 && ...
                           result_LUX_mut(1) > 0 && result_ELF3_mut(1) > 0 && result_EC_mut(1) > 0
                            
                            n3 = n3+1;
                            temp_amp = result_CCA1_wt(1) - result_CCA1_mut(1);
                            temp_per = result_CCA1_wt(3) - result_CCA1_mut(3);
                            
                            %% select those who is shorter period
                            if temp_per >= 3
                                n4 = n4+1;
                                
                                %% select those who is lower amplitude
                                if temp_amp >= (0.5*result_CCA1_wt(1))
                                    par = par+1;
                                    parameters(par,:) = [beta_cb,beta_cl,K_cl,K_cp,K_ct,gamma_cca,...
                                                         beta_pb,beta_pl,K_pl,K_pt,K_pc,K_pE,gamma_prr,...
                                                         beta_toc,K_tc,K_tE,gamma_toc,...
                                                         beta_lux,K_lxc,K_lxE,K_lxt,gamma_lux,...
                                                         beta_el3,K_e3c,gamma_e3,...
                                                         beta_EC,gamma_ec,nhill,result_CCA1_wt(3)];
                                endif;
                            endif;
                        endif;
                    endif;
                endif;      
            endif;
        endif;
    endif;
    if i == (no_multi*1000)
        [i,n1,n2,n3,n4,par]
        no_multi = no_multi+1;
        toc;
    endif;
endfor;

filename_1 = 'parameters_';
ext = '.csv';
i_seed = num2str(i_seed);
full_name1 = strcat(filename_1,i_seed,ext);
folder_path = strcat(outdir,'param');
temp = exist('parameters');
if temp == 1
    parameters_file = fullfile(folder_path, full_name1);
    dlmwrite(parameters_file,parameters,'delimiter',',','precision',12);
endif;

statistic = [i,n1,n2,n3,n4,par];
filename_2 = 'stat_';
full_name2 = strcat(filename_2,i_seed,ext);
folder_path = strcat(outdir,'stat');

stat_file = fullfile(folder_path, full_name2);
csvwrite(stat_file, statistic);

toc;
