# Supplementary material for: An incoherent feed-forward loop switches the Arabidopsis clock rapidly between two hysteretic states
Source: Sci Rep. 2018 Sep 17;8:13944. doi: 10.1038/s41598-018-32030-z (PMC6141573; doi:10.1038/s41598-018-32030-z)
Supplement: Supplementary file 2 — Supplementary dataset [file 41598_2018_32030_MOESM2_ESM.zip › Code/M4/r2_genpertub_test.m]

clear

% User specify directory
indir = 'Path/to/the/FinalCode directory/';
outdir = 'Path/to/the/folder/you/want/to/save/the/results/';

%% directory preparation
cd(outdir);

if exist('ccamut','dir') ~= 7
    mkdir('ccamut');
end

if exist('prrmut','dir') ~= 7
    mkdir('prrmut');
end

if exist('tocmut','dir') ~= 7
    mkdir('tocmut');
end

if exist('E3mut','dir') ~= 7
    mkdir('E3mut');
end
workdir = strcat(indir,'M4');
cd(workdir);

%% add the path of functions folder
funcpath = strcat(indir,'functions');
addpath(funcpath)
tic;

%% the calculation
load('Load/the/parameter/file/obtained/from/step1/') 
%% convert it from csv into mat file and load it. example: M4_param_obtained.mat
for iseed = 1:size(parameters,1)
    
    beta_cb = parameters(iseed,1);
    beta_cl = parameters(iseed,2);
    K_cl = parameters(iseed,3);
    K_cp = parameters(iseed,4);
    K_ct = parameters(iseed,5);
    gamma_cca = parameters(iseed,6);
    beta_pb = parameters(iseed,7);
    beta_pl = parameters(iseed,8);
    K_pl = parameters(iseed,9);
    K_pt = parameters(iseed,10);
    K_pc = parameters(iseed,11);
    K_pE = parameters(iseed,12);
    gamma_prr = parameters(iseed,13);
    beta_toc = parameters(iseed,14);
    K_tc = parameters(iseed,15);
    K_tE = parameters(iseed,16);
    gamma_toc = parameters(iseed,17);
    beta_lux = parameters(iseed,18);
    K_lxc = parameters(iseed,19);
    K_lxE = parameters(iseed,20);
    K_lxt = parameters(iseed,21);
    gamma_lux = parameters(iseed,22);
    beta_el3 = parameters(iseed,23);
    K_e3c = parameters(iseed,24);
    gamma_e3 = parameters(iseed,25);
    beta_EC = parameters(iseed,26);
    gamma_ec = parameters(iseed,27);
    nhill = parameters(iseed,28);
    
    initial_condition = [0.1,0.1,0.1,0.1,0.1,0.1];
    end_time = 960;
    tspan = 0:0.1:end_time;
    
    mutant = 0;
    ccamut = cell(201,5);
    i_no = 1;
    for i = 0:0.01:2
        mut_cca = i;
        beta_cb = parameters(iseed,1) * mut_cca;
        beta_cl = parameters(iseed,2) * mut_cca;
        
        [t,Y] = ode23s(@(t,y)ODE_m4(y,mutant,nhill,beta_cb,beta_cl,K_cl,K_cp,K_ct,gamma_cca,...
            beta_pb,beta_pl,K_pl,K_pt,K_pc,K_pE,gamma_prr,...
            beta_toc,K_tc,K_tE,gamma_toc,...
            beta_lux,K_lxc,K_lxE,K_lxt,gamma_lux,...
            beta_el3,K_e3c,gamma_e3,...
            beta_EC,gamma_ec),tspan, initial_condition);
        CCA1 = Y(:,1);
        PRR9 = Y(:,2);
        TOC1 = Y(:,3);
        LUX = Y(:,4);
        ELF3 = Y(:,5);
        EC = Y(:,6);
        
        result_CCA1 = oscChecker(t,CCA1);
        result_PRR9 = oscChecker(t,PRR9);
        result_TOC1 = oscChecker(t,TOC1);
        result_EC = oscChecker(t,EC);
        
        ccamut{i_no,1} = result_CCA1(1);
        ccamut{i_no,2} = result_PRR9(1);
        ccamut{i_no,3} = result_TOC1(1);
        ccamut{i_no,4} = result_EC(1);
        ccamut{i_no,5} = result_CCA1(3);
        i_no = i_no+1;
    end
    beta_cb = parameters(iseed,1);
    beta_cl = parameters(iseed,2);
    
    prrmut = cell(201,5);
    i_no = 1;
    for i = 0:0.01:2
        mut_prr = i;
        beta_pb = parameters(iseed,7) * mut_prr;
        beta_pl = parameters(iseed,8) * mut_prr;
        
        [t,Y] = ode23s(@(t,y)ODE_m4(y,mutant,nhill,beta_cb,beta_cl,K_cl,K_cp,K_ct,gamma_cca,...
            beta_pb,beta_pl,K_pl,K_pt,K_pc,K_pE,gamma_prr,...
            beta_toc,K_tc,K_tE,gamma_toc,...
            beta_lux,K_lxc,K_lxE,K_lxt,gamma_lux,...
            beta_el3,K_e3c,gamma_e3,...
            beta_EC,gamma_ec),tspan, initial_condition);
        CCA1 = Y(:,1);
        PRR9 = Y(:,2);
        TOC1 = Y(:,3);
        LUX = Y(:,4);
        ELF3 = Y(:,5);
        EC = Y(:,6);
        
        result_CCA1 = oscChecker(t,CCA1);
        result_PRR9 = oscChecker(t,PRR9);
        result_TOC1 = oscChecker(t,TOC1);
        result_EC = oscChecker(t,EC);
        
        prrmut{i_no,1} = result_CCA1(1);
        prrmut{i_no,2} = result_PRR9(1);
        prrmut{i_no,3} = result_TOC1(1);
        prrmut{i_no,4} = result_EC(1);
        prrmut{i_no,5} = result_CCA1(3);
        i_no = i_no+1;
    end
    beta_pb = parameters(iseed,7);
    beta_pl = parameters(iseed,8);
    
    tocmut = cell(201,5);
    i_no = 1;
    for i = 0:0.01:2
        mut_toc = i;
        beta_toc = parameters(iseed,14) * mut_toc;
        
        [t,Y] = ode23s(@(t,y)ODE_m4(y,mutant,nhill,beta_cb,beta_cl,K_cl,K_cp,K_ct,gamma_cca,...
            beta_pb,beta_pl,K_pl,K_pt,K_pc,K_pE,gamma_prr,...
            beta_toc,K_tc,K_tE,gamma_toc,...
            beta_lux,K_lxc,K_lxE,K_lxt,gamma_lux,...
            beta_el3,K_e3c,gamma_e3,...
            beta_EC,gamma_ec),tspan, initial_condition);
        CCA1 = Y(:,1);
        PRR9 = Y(:,2);
        TOC1 = Y(:,3);
        LUX = Y(:,4);
        ELF3 = Y(:,5);
        EC = Y(:,6);
        
        result_CCA1 = oscChecker(t,CCA1);
        result_PRR9 = oscChecker(t,PRR9);
        result_TOC1 = oscChecker(t,TOC1);
        result_EC = oscChecker(t,EC);
        
        tocmut{i_no,1} = result_CCA1(1);
        tocmut{i_no,2} = result_PRR9(1);
        tocmut{i_no,3} = result_TOC1(1);
        tocmut{i_no,4} = result_EC(1);
        tocmut{i_no,5} = result_CCA1(3);
        i_no = i_no+1;
    end
    beta_toc = parameters(iseed,14);
    
    E3mut = cell(201,5);
    i_no = 1;
    for i = 0:0.01:2
        mut_E3 = i;
        beta_el3 = parameters(iseed,23) * mut_E3;
        
        [t,Y] = ode23s(@(t,y)ODE_m4(y,mutant,nhill,beta_cb,beta_cl,K_cl,K_cp,K_ct,gamma_cca,...
            beta_pb,beta_pl,K_pl,K_pt,K_pc,K_pE,gamma_prr,...
            beta_toc,K_tc,K_tE,gamma_toc,...
            beta_lux,K_lxc,K_lxE,K_lxt,gamma_lux,...
            beta_el3,K_e3c,gamma_e3,...
            beta_EC,gamma_ec),tspan, initial_condition);
        CCA1 = Y(:,1);
        PRR9 = Y(:,2);
        TOC1 = Y(:,3);
        LUX = Y(:,4);
        ELF3 = Y(:,5);
        EC = Y(:,6);
        
        result_CCA1 = oscChecker(t,CCA1);
        result_PRR9 = oscChecker(t,PRR9);
        result_TOC1 = oscChecker(t,TOC1);
        result_EC = oscChecker(t,EC);
        
        E3mut{i_no,1} = result_CCA1(1);
        E3mut{i_no,2} = result_PRR9(1);
        E3mut{i_no,3} = result_TOC1(1);
        E3mut{i_no,4} = result_EC(1);
        E3mut{i_no,5} = result_CCA1(3);
        i_no = i_no+1;
    end
    beta_el3 = parameters(iseed,23);
    
    toc;
    
    %% save the file
    i_seed = num2str(iseed);
    folder_path1 = strcat(outdir,'ccamut');
    filename_1 = 'ccamut_';
    full_name1 = strcat(filename_1,i_seed);
    parameters_file1 = fullfile(folder_path1, full_name1);
    save(parameters_file1,'ccamut')
    
    folder_path1 = strcat(outdir,'prrmut');
    filename_1 = 'prrmut_';
    full_name1 = strcat(filename_1,i_seed);
    parameters_file1 = fullfile(folder_path1, full_name1);
    save(parameters_file1,'prrmut')
    
    folder_path1 = strcat(outdir,'tocmut');
    filename_1 = 'tocmut_';
    full_name1 = strcat(filename_1,i_seed);
    parameters_file1 = fullfile(folder_path1, full_name1);
    save(parameters_file1,'tocmut')
    
    folder_path1 = strcat(outdir,'E3mut');
    filename_1 = 'E3mut_';
    full_name1 = strcat(filename_1,i_seed);
    parameters_file1 = fullfile(folder_path1, full_name1);
    save(parameters_file1,'E3mut')
   
    clearvars -except parameters iseed indir outdir
end
